# Supplementary material for: Insights on early mutational events in SARS-CoV-2 virus reveal founder effects across geographical regions
Source: PeerJ. 2020 May 21;8:e9255. doi: 10.7717/peerj.9255 (PMC7246029; doi:10.7717/peerj.9255)
Supplement: Supplemental Information 2 — Sheet 1: 31 March 2020 next generation sequencing datasets available for SARS-CoV-2 in sequence read archive repository. Sheet 2: All Illumina datasets employed in this study including accession numbers and founder variants. Sheet 3: Merged Strelka2 variants from Next Generation Sequencing datasets Sheet 4: Variant Effect from USA NGS samples Sheet 5: Variant Effect from Australia NGS samples Sheet 6: GenBank variants (Worlwide) Sheet 7: Variant Effect Predictor output from GenBank variants Sheet 8: Primer Intersections [file peerj-08-9255-s002.xlsx]

## Sheet: Sheet1_March_31_2020_datasets
Run	Assay Type	AvgSpotLen	Bases	BioProject	BioSample	BioSampleModel	Bytes	Center Name	Consent	DATASTORE filetype	DATASTORE provider	DATASTORE region	Experiment	Instrument	Library Name	LibraryLayout	LibrarySelection	LibrarySource	Organism	Platform	ReleaseDate	Sample Name	SRA Study	Collection_Date	Host	geo_loc_name_country	geo_loc_name_country_continent	geo_loc_name	collected_by	isolation_source	lat_lon	host_disease	isolate	strain	sample_type	Age	Biomaterial_provider	host_description	host_tissue_sampled	sex	tissue	AssemblyName	COUNTRY	env_broad_scale	env_local_scale	env_medium	Host_Age	host_disease_outcome	host_disease_stage
SRR11267811	WGA	93	9951	PRJNA611496	SAMN14332760	Pathogen.cl	85399	BGI	public	sra,fastq	ncbi,gs,s3	ncbi.public,gs.US,s3.us-east-1	SRX7874444	BGISEQ-500	19S0210837	SINGLE	RANDOM PCR	METAGENOMIC	Severe acute respiratory syndrome coronavirus 2	BGISEQ	2020-03-08 18:00:00	fecal swab	SRP252022	2020-02-22	Homo sapiens	uncalculated	uncalculated	not applicable	clinicians	feca swab	not applicable	pneumonia complicated by diarrhea	not collected	not collected
SRR11092056	RNA-Seq	283	1484179677	PRJNA605983	SAMN14082199	Pathogen.cl	810433220	WUHAN INSTITUTE OF VIROLOGY, CHINESE ACADEMY OF SCIENCES	public	sra,fastq	ncbi,gs,s3	gs.US,ncbi.public,s3.us-east-1	SRX7730887	Illumina MiSeq	WIV06	PAIRED	RANDOM	METAGENOMIC	Severe acute respiratory syndrome coronavirus 2	ILLUMINA	2020-02-14 18:00:00	WIV06	SRP249613	30-Dec-2019	Homo sapiens	China	Asia	China: Wuhan	Wuhan Jinyintan Hospital	bronchoalveolar lavage fluid	not collected	pneumonia	WIV06	Wuhan seafood market pneumonia virus isolate WIV06
SRR11092057	RNA-Seq	280	1456539874	PRJNA605983	SAMN14082197	Pathogen.cl	805569945	WUHAN INSTITUTE OF VIROLOGY, CHINESE ACADEMY OF SCIENCES	public	fastq,sra	ncbi,s3,gs	ncbi.public,gs.US,s3.us-east-1	SRX7730886	Illumina MiSeq	WIV04	PAIRED	RANDOM	METAGENOMIC	Severe acute respiratory syndrome coronavirus 2	ILLUMINA	2020-02-14 18:00:00	WIV04	SRP249613	30-Dec-2019	Homo sapiens	China	Asia	China: Wuhan	Wuhan Jinyintan Hospital	bronchoalveolar lavage fluid	not collected	pneumonia	WIV04	Wuhan seafood market pneumonia virus isolate WIV04
SRR11092058	RNA-Seq	270	2232781003	PRJNA605983	SAMN14082196	Pathogen.cl	1240770183	WUHAN INSTITUTE OF VIROLOGY, CHINESE ACADEMY OF SCIENCES	public	sra,fastq	gs,s3,ncbi	ncbi.public,s3.us-east-1,gs.US	SRX7730885	Illumina MiSeq	WIV02	PAIRED	RANDOM	METAGENOMIC	Severe acute respiratory syndrome coronavirus 2	ILLUMINA	2020-02-14 18:00:00	WIV02	SRP249613	30-Dec-2019	Homo sapiens	China	Asia	China: Wuhan	Wuhan Jinyintan Hospital	bronchoalveolar lavage fluid	not collected	pneumonia	WIV02	Wuhan seafood market pneumonia virus isolate WIV02
SRR11092064	RNA-Seq	290	1036248134	PRJNA605983	SAMN14082200	Pathogen.cl	574677757	WUHAN INSTITUTE OF VIROLOGY, CHINESE ACADEMY OF SCIENCES	public	sra,fastq	gs,ncbi,s3	gs.US,s3.us-east-1,ncbi.public	SRX7730879	Illumina MiSeq	WIV07	PAIRED	RANDOM	METAGENOMIC	Severe acute respiratory syndrome coronavirus 2	ILLUMINA	2020-02-14 18:00:00	WIV07	SRP249613	30-Dec-2019	Homo sapiens	China	Asia	China: Wuhan	Wuhan Jinyintan Hospital	bronchoalveolar lavage fluid	not collected	pneumonia	WIV07	Wuhan seafood market pneumonia virus isolate WIV07
SRR11314339	RNA-Seq	301	156068315	PRJNA612578	SAMN14380341	Pathogen.cl	64753247	THE SCRIPPS RESEARCH INSTITUTE	public	bam,sra	s3,ncbi,gs	gs.US,ncbi.public,s3.us-east-1	SRX7918726	Illumina MiSeq	PC00101P	PAIRED	PCR	VIRAL RNA	Severe acute respiratory syndrome coronavirus 2	ILLUMINA	2020-03-16 18:00:00	PC00101P	SRP252988	2020-03-11	Homo sapiens				Andersen Lab\, The Scripps Research Institute	missing	33.0333786 N 116.8008578 W	COVID-19	SARS-CoV-2/PC00101P/human/2020/USA									GCA_009858895.3	USA: CA\, San Diego County
SRR11241254	RNA-Seq	168	22249638	PRJNA610428	SAMN14297849	Pathogen.cl	4502386	UNIVERSITY OF WASHINGTON	public	fastq,sra	gs,ncbi,s3	ncbi.public,gs.US,s3.us-east-1	SRX7852918	Illumina MiSeq	WA3_UW1	SINGLE	unspecified	VIRAL RNA	Severe acute respiratory syndrome coronavirus 2	ILLUMINA	2020-03-03 18:00:00	WA3_UW1	SRP251618	27-Feb-2020	Homo sapiens	USA	North America	USA: Seattle\, WA	University of Washington Medical Center department of Laboratory Medicine\, Virology	Seattle\, WA	missing	COVID-19		SARS-CoV-2
SRR11241255	RNA-Seq	180	22252301	PRJNA610428	SAMN14297848	Pathogen.cl	4854747	UNIVERSITY OF WASHINGTON	public	sra,fastq	ncbi,s3,gs	s3.us-east-1,ncbi.public,gs.US	SRX7852917	Illumina MiSeq	WA4_UW2	SINGLE	unspecified	VIRAL RNA	Severe acute respiratory syndrome coronavirus 2	ILLUMINA	2020-03-03 18:00:00	WA4_UW2	SRP251618	28-Feb-2020	Homo sapiens	USA	North America	USA: Seattle\, WA	University of Washington Medical Center department of Laboratory Medicine\, Virology	Seattle\, WA	missing	COVID-19		SARS-CoV-2
SRR11278090	RNA-Seq	74	1830456	PRJNA610428	SAMN14341563	Pathogen.cl	409227	UNIVERSITY OF WASHINGTON	public	sra,fastq	gs,s3,ncbi	s3.us-east-1,gs.US,ncbi.public	SRX7884335	NextSeq 500	WA13-UW9	SINGLE	unspecified	VIRAL RNA	Severe acute respiratory syndrome coronavirus 2	ILLUMINA	2020-03-08 18:00:00	WA13-UW9	SRP251618	2020	Homo sapiens	USA	North America	USA:WA	University of Washington Virology laboratory	missing	missing	COVID-19	WA13-UW9	hCoV/USA/WA13-UW9/2020
SRR11278091	RNA-Seq	74	44717558	PRJNA610428	SAMN14341562	Pathogen.cl	4630806	UNIVERSITY OF WASHINGTON	public	sra,fastq	s3,ncbi,gs	gs.US,s3.us-east-1,ncbi.public	SRX7884334	NextSeq 500	WA12-UW8	SINGLE	unspecified	VIRAL RNA	Severe acute respiratory syndrome coronavirus 2	ILLUMINA	2020-03-08 18:00:00	WA12-UW8	SRP251618	2020	Homo sapiens	USA	North America	USA:WA	University of Washington Virology laboratory	missing	missing	COVID-19	WA12-UW8	hCoV/USA/WA12-UW8/2020
SRR11278092	RNA-Seq	74	7592719	PRJNA610428	SAMN14341561	Pathogen.cl	977847	UNIVERSITY OF WASHINGTON	public	sra,fastq	ncbi,s3,gs	s3.us-east-1,ncbi.public,gs.US	SRX7884333	NextSeq 500	WA11-UW7	SINGLE	unspecified	VIRAL RNA	Severe acute respiratory syndrome coronavirus 2	ILLUMINA	2020-03-08 18:00:00	WA11-UW7	SRP251618	2020	Homo sapiens	USA	North America	USA:WA	University of Washington Virology laboratory	missing	missing	COVID-19	WA11-UW7	hCoV/USA/WA11-UW7/2020
SRR11278164	RNA-Seq	74	284858490	PRJNA610428	SAMN14341640	Pathogen.cl	36188829	UNIVERSITY OF WASHINGTON	public	sra,fastq	s3,ncbi,gs	s3.us-east-1,ncbi.public,gs.US	SRX7884411	NextSeq 500	WA18-UW14	SINGLE	unspecified	VIRAL RNA	Severe acute respiratory syndrome coronavirus 2	ILLUMINA	2020-03-08 18:00:00	WA18-UW14	SRP251618	2020	Homo sapiens	USA	North America	USA:WA	University of Washington Virology laboratory	missing	missing	COVID-19	WA18-UW14	hCoV/USA/WA18-UW14/2020
SRR11278165	RNA-Seq	74	9173640	PRJNA610428	SAMN14341639	Pathogen.cl	1549024	UNIVERSITY OF WASHINGTON	public	fastq,sra	s3,gs,ncbi	ncbi.public,gs.US,s3.us-east-1	SRX7884410	NextSeq 500	WA17-UW13	SINGLE	unspecified	VIRAL RNA	Severe acute respiratory syndrome coronavirus 2	ILLUMINA	2020-03-08 18:00:00	WA17-UW13	SRP251618	2020	Homo sapiens	USA	North America	USA:WA	University of Washington Virology laboratory	missing	missing	COVID-19	WA17-UW13	hCoV/USA/WA17-UW13/2020
SRR11278166	RNA-Seq	74	615986088	PRJNA610428	SAMN14341638	Pathogen.cl	78215367	UNIVERSITY OF WASHINGTON	public	fastq,sra	gs,ncbi,s3	gs.US,ncbi.public,s3.us-east-1	SRX7884409	NextSeq 500	WA16-UW12	SINGLE	unspecified	VIRAL RNA	Severe acute respiratory syndrome coronavirus 2	ILLUMINA	2020-03-08 18:00:00	WA16-UW12	SRP251618	2020	Homo sapiens	USA	North America	USA:WA	University of Washington Virology laboratory	missing	missing	COVID-19	WA16-UW12	hCoV/USA/WA16-UW12/2020
SRR11278167	RNA-Seq	74	759300927	PRJNA610428	SAMN14341637	Pathogen.cl	101917956	UNIVERSITY OF WASHINGTON	public	fastq,sra	gs,ncbi,s3	ncbi.public,gs.US,s3.us-east-1	SRX7884408	NextSeq 500	WA15-UW11	SINGLE	unspecified	VIRAL RNA	Severe acute respiratory syndrome coronavirus 2	ILLUMINA	2020-03-08 18:00:00	WA15-UW11	SRP251618	2020	Homo sapiens	USA	North America	USA:WA	University of Washington Virology laboratory	missing	missing	COVID-19	WA15-UW11	hCoV/USA/WA15-UW11/2020
SRR11278168	RNA-Seq	65	2913504	PRJNA610428	SAMN14341636	Pathogen.cl	616037	UNIVERSITY OF WASHINGTON	public	fastq,sra	ncbi,gs,s3	s3.us-east-1,ncbi.public,gs.US	SRX7884407	NextSeq 500	WA14-UW10	SINGLE	unspecified	VIRAL RNA	Severe acute respiratory syndrome coronavirus 2	ILLUMINA	2020-03-08 18:00:00	WA14-UW10	SRP251618	2020	Homo sapiens	USA	North America	USA:WA	University of Washington Virology laboratory	missing	missing	COVID-19	WA14-UW10	hCoV/USA/WA14-UW10/2020
SRR11140744	WGS	450	226957916	PRJNA607948	SAMN14154205	Pathogen.cl	108481864	UNIVERSITY OF WISCONSIN - MADISON	public	fastq,sra	gs,ncbi,s3	s3.us-east-1,gs.US,ncbi.public	SRX7777166	Illumina MiSeq	veroSTAT-1KO_illumina	PAIRED	RANDOM PCR	METAGENOMIC	Wuhan seafood market pneumonia virus	ILLUMINA	2020-02-20 18:00:00	veroSTAT-1KO_illumina	SRP250294	2020-02-14	Homo sapiens	USA	North America	USA:WI:Madison	Wisconsin State Lab of Hygiene	passage	43.0731 N 89.4012 W	COVID-19	2019-nCoV/USA-WI1/2020 Illumina replicate - Vero STAT-1 KO	2019-nCoV/USA-WI1/2020
SRR11140746	WGS	444	159508570	PRJNA607948	SAMN14154203	Pathogen.cl	77997568	UNIVERSITY OF WISCONSIN - MADISON	public	sra,fastq	ncbi,s3,gs	gs.US,s3.us-east-1,ncbi.public	SRX7777164	Illumina MiSeq	veroE6_illumina	PAIRED	RANDOM PCR	METAGENOMIC	Wuhan seafood market pneumonia virus	ILLUMINA	2020-02-20 18:00:00	veroE6_illumina	SRP250294	2020-02-14	Homo sapiens	USA	North America	USA:WI:Madison	Wisconsin State Lab of Hygiene	passage	43.0731 N 89.4012 W	COVID-19	2019-nCoV/USA-WI1/2020 Illumina replicate - Vero E6	2019-nCoV/USA-WI1/2020
SRR11140748	WGS	451	190194752	PRJNA607948	SAMN14154201	Pathogen.cl	92488120	UNIVERSITY OF WISCONSIN - MADISON	public	fastq,sra	s3,gs,ncbi	gs.US,s3.us-east-1,ncbi.public	SRX7777162	Illumina MiSeq	vero76_illumina	PAIRED	RANDOM PCR	METAGENOMIC	Wuhan seafood market pneumonia virus	ILLUMINA	2020-02-20 18:00:00	vero76_illumina	SRP250294	2020-02-14	Homo sapiens	USA	North America	USA:WI:Madison	Wisconsin State Lab of Hygiene	passage	43.0731 N 89.4012 W	COVID-19	2019-nCoV/USA-WI1/2020 Illumina replicate - Vero 76	2019-nCoV/USA-WI1/2020
SRR11140750	WGS	433	7650166	PRJNA607948	SAMN14154199	Pathogen.cl	3824341	UNIVERSITY OF WISCONSIN - MADISON	public	sra,fastq	ncbi,gs,s3	s3.us-east-1,gs.US,ncbi.public	SRX7777160	Illumina MiSeq	swab_illumina	PAIRED	RANDOM PCR	METAGENOMIC	Wuhan seafood market pneumonia virus	ILLUMINA	2020-02-20 18:00:00	swab_illumina	SRP250294	2020-02-14	Homo sapiens	USA	North America	USA:WI:Madison	Wisconsin State Lab of Hygiene	swab	43.0731 N 89.4012 W	COVID-19	2019-nCoV/USA-WI1/2020 Illumina replicate - Swab	2019-nCoV/USA-WI1/2020
SRR11085741	RNA-Seq	279	3480540019	PRJNA606159	SAMN14086230	Viral	1736199432	WUHAN INSTITUTE OF VIROLOGY, CHINESE ACADEMY OF SCIENCES	public	fastq,sra	s3,ncbi,gs	s3.us-east-1,gs.US,ncbi.public	SRX7724688	Illumina HiSeq 3000	5425	PAIRED	RANDOM	METAGENOMIC	unclassified Duvinacovirus	ILLUMINA	2020-02-12 18:00:00	5425	SRP249478	Mar-2018	Rousettus aegyptiacus	Kenya	Africa	Kenya	Wuhan Institute of Virology	fecal swab			5425
SRR11177792	RNA-Seq	536	2817120987	PRJNA608651	SAMN14180202	Pathogen.cl	1293360832	UNIVERSIDAD TECNOLOGICA DE PEREIRA	public	fastq,sra	s3,gs,ncbi	s3.us-east-1,gs.US,ncbi.public	SRX7798477	Illumina MiSeq	EPI_ISL_410301	PAIRED	RT-PCR	GENOMIC	Severe acute respiratory syndrome coronavirus 2	ILLUMINA	2020-02-24 18:00:00	BetaCoV/Nepal/61/2020	SRP250653	13-Jan-2020	Homo sapiens	Nepal	Asia	Nepal: Kathmandu	National Influenza Centre\, National Public health Laboratory\, Kathmandu\, Nepal	Oro-pharyngeal swab	27.71 N 85.32 E	COVID-19	SARS0CoV-2/61-TW/human/2020/ NPL														32	Survived	Acute
SRR11247075	RNA-Seq	85	888775	PRJNA610428	SAMN14308029	Pathogen.cl	440815	UNIVERSITY OF WASHINGTON	public	sra,fastq	gs,s3,ncbi	ncbi.public,s3.us-east-1,gs.US	SRX7857605	Illumina MiSeq	WA9_UW6	SINGLE	unspecified	VIRAL RNA	Severe acute respiratory syndrome coronavirus 2	ILLUMINA	2020-03-04 18:00:00	WA9-UW6	SRP251618	01-Mar-2020	Homo sapiens	USA	North America	USA: WA	University of Washington Virology laboratory	USA\, WA	missing	COVID-19		BetaCoV/USA/WA9-UW6/2020
SRR11247076	RNA-Seq	180	11080510	PRJNA610428	SAMN14308028	Pathogen.cl	2640519	UNIVERSITY OF WASHINGTON	public	fastq,sra	ncbi,s3,gs	gs.US,s3.us-east-1,ncbi.public	SRX7857604	Illumina MiSeq	WA8_UW5	SINGLE	unspecified	VIRAL RNA	Severe acute respiratory syndrome coronavirus 2	ILLUMINA	2020-03-04 18:00:00	WA8-UW5	SRP251618	01-Mar-2020	Homo sapiens	USA	North America	USA: WA	University of Washington Virology laboratory	USA\, WA	missing	COVID-19		BetaCoV/USA/WA8-UW5/2020
SRR11247077	RNA-Seq	183	118148011	PRJNA610428	SAMN14308027	Pathogen.cl	21122755	UNIVERSITY OF WASHINGTON	public	fastq,sra	gs,ncbi,s3	ncbi.public,s3.us-east-1,gs.US	SRX7857603	Illumina MiSeq	WA7_UW4	SINGLE	unspecified	VIRAL RNA	Severe acute respiratory syndrome coronavirus 2	ILLUMINA	2020-03-04 18:00:00	WA7-UW4	SRP251618	01-Mar-2020	Homo sapiens	USA	North America	USA: WA	University of Washington Virology laboratory	USA\, WA	missing	COVID-19		BetaCoV/USA/WA7-UW4/2020
SRR11247078	RNA-Seq	183	199651225	PRJNA610428	SAMN14308026	Pathogen.cl	37244510	UNIVERSITY OF WASHINGTON	public	sra,fastq	ncbi,gs,s3	gs.US,ncbi.public,s3.us-east-1	SRX7857602	Illumina MiSeq	WA6_UW3	SINGLE	unspecified	VIRAL RNA	Severe acute respiratory syndrome coronavirus 2	ILLUMINA	2020-03-04 18:00:00	WA6-UW3	SRP251618	29-Feb-2020	Homo sapiens	USA	North America	USA: WA	University of Washington Virology laboratory	USA\, WA	missing	COVID-19		BetaCoV/USA/WA6-UW3/2020
SRR10903401	RNA-Seq	301	143565674	PRJNA601736	SAMN13872787	Human	72426963	WUHAN UNIVERSITY	public	fastq,sra	ncbi,gs,s3	ncbi.public,s3.us-east-1,gs.US	SRX7571571	Illumina MiSeq	wuhan2	PAIRED	RANDOM	METATRANSCRIPTOMIC	Homo sapiens	ILLUMINA	2020-01-17 18:00:00	WHU02	SRP242226										P02			21	State Key Laboratory of Virology			female	Bronchoalveolar lavage fluid
SRR10903402	RNA-Seq	301	203832203	PRJNA601736	SAMN13872786	Human	104687344	WUHAN UNIVERSITY	public	fastq,sra	s3,ncbi,gs	gs.US,s3.us-east-1,ncbi.public	SRX7571570	Illumina MiSeq	wuhan1	PAIRED	RANDOM	METATRANSCRIPTOMIC	Homo sapiens	ILLUMINA	2020-01-17 18:00:00	WHU01	SRP242226										P01			39	State Key Laboratory of Virology			male	Bronchoalveolar lavage fluid
SRR10971381	RNA-Seq	283	8031043214	PRJNA603194	SAMN13922059	MIMS.me,MIGS/MIMS/MIMARKS.human-associated	2743427127	SHANGHAI PUBLIC HEALTH CLINICAL CENTER & SCHOOL OF PUBLIC HEALTH, FUDAN UNIVERSITY	public	sra,fastq	ncbi,s3,gs	gs.US,ncbi.public,s3.us-east-1	SRX7636886	Illumina MiniSeq	1	PAIRED	RANDOM	METATRANSCRIPTOMIC	human lung metagenome	ILLUMINA	2020-01-26 18:00:00	Human-BALF	SRP245409	02-Jan-2020	Homo sapiens	China	Asia	China: Wuhan			not collected													Human	Department of Pulmonary and Critical Care Medicine\, The Central Hospital of Wuhan\, China	Human BALF sample
SRR11365239	RNA-Seq	78	27740388	PRJNA613951	SAMN14422484	Pathogen.cl	22200513	UFBA	public	fastq,sra	ncbi,s3,gs	gs.US,ncbi.public,s3.us-east-1	SRX7966547	Ion Torrent S5	001_covid-19_depletedrRNA	SINGLE	cDNA	METATRANSCRIPTOMIC	Severe acute respiratory syndrome coronavirus 2	ION_TORRENT	2020-03-22 18:00:00	001_IonT_feb2020_covid-19_depleted-rRNA	SRP253640	feb-2020	Homo sapiens	Brazil	South America	Brazil: Feira de Santana\, BA	UFBA	COVID-19 symptomatic patient	12.2536 S 38.9601 W	COVID-19	SARS-CoV-2 BRA: Feira de Santana\, BA	SARS2				COVID-19 symptoms	nasopharyngeal swab
SRR11365240	RNA-Seq	65	8300927	PRJNA613951	SAMN14422484	Pathogen.cl	6713322	UFBA	public	sra,fastq	ncbi,s3,gs	gs.US,ncbi.public,s3.us-east-1	SRX7966548	Ion Torrent S5	001_IonT_feb2020_covid-19_whole-RNA	SINGLE	cDNA	METATRANSCRIPTOMIC	Severe acute respiratory syndrome coronavirus 2	ION_TORRENT	2020-03-22 18:00:00	001_IonT_feb2020_covid-19_depleted-rRNA	SRP253640	feb-2020	Homo sapiens	Brazil	South America	Brazil: Feira de Santana\, BA	UFBA	COVID-19 symptomatic patient	12.2536 S 38.9601 W	COVID-19	SARS-CoV-2 BRA: Feira de Santana\, BA	SARS2				COVID-19 symptoms	nasopharyngeal swab
SRR10948474	RNA-Seq	562	284575255	PRJNA601630	SAMN13898864	Microbe\, viral or environmental	262201551	HKU-SHENZHEN HOSPITAL	public	sra,fastq	gs,ncbi,s3	ncbi.public,gs.US,s3.us-east-1	SRX7615553	MinION	HKU-SZ-005b	SINGLE	RANDOM	GENOMIC	Wuhan seafood market pneumonia virus	OXFORD_NANOPORE	2020-01-25 18:00:00	HKU-SZ-005b	SRP242169	Jan-2020	Homo sapiens	China	Asia	China					Sputum		Sputum
SRR10948550	RNA-Seq	343	146271136	PRJNA601630	SAMN13871323	Microbe\, viral or environmental	132697821	HKU-SHENZHEN HOSPITAL	public	sra,fastq	gs,s3,ncbi	gs.US,s3.us-east-1,ncbi.public	SRX7615629	MinION	HKU-SZ-002a	SINGLE	RANDOM	GENOMIC	Wuhan seafood market pneumonia virus	OXFORD_NANOPORE	2020-01-25 18:00:00	HKU-SZ-002a	SRP242169	Jan-2020	Homo sapiens	China	Asia	China						Betacoronavirus	Nasopharyngeal Swab
SRR10902284	RNA-Seq	345	90569410	PRJNA601630	SAMN13871323	Microbe\, viral or environmental	82541246	UNIVERSITY OF HONG KONG	public	sra,fastq	s3,ncbi,gs	gs.US,ncbi.public,s3.us-east-1	SRX7570458	MinION	HKU-SZ-002a	SINGLE	RANDOM	METAGENOMIC	Wuhan seafood market pneumonia virus	OXFORD_NANOPORE	2020-01-25 18:00:00	HKU-SZ-002a	SRP242169	Jan-2020	Homo sapiens	China	Asia	China						Betacoronavirus	Nasopharyngeal Swab
SRR11140745	WGS	658	260956833	PRJNA607948	SAMN14154204	Pathogen.cl	240280298	UNIVERSITY OF WISCONSIN - MADISON	public	fastq,sra	ncbi,gs,s3	gs.US,ncbi.public,s3.us-east-1	SRX7777165	GridION	veroSTAT-1KO_ONT	SINGLE	RANDOM PCR	METAGENOMIC	Wuhan seafood market pneumonia virus	OXFORD_NANOPORE	2020-02-20 18:00:00	veroSTAT-1KO_ONT	SRP250294	2020-02-14	Homo sapiens	USA	North America	USA:WI:Madison	Wisconsin State Lab of Hygiene	passage	43.0731 N 89.4012 W	COVID-19	2019-nCoV/USA-WI1/2020 ONT replicate - Vero STAT-1 KO	2019-nCoV/USA-WI1/2020
SRR11140747	WGS	633	359000999	PRJNA607948	SAMN14154202	Pathogen.cl	332198738	UNIVERSITY OF WISCONSIN - MADISON	public	fastq,sra	ncbi,s3,gs	ncbi.public,s3.us-east-1,gs.US	SRX7777163	GridION	veroE6_ONT	SINGLE	RANDOM PCR	METAGENOMIC	Wuhan seafood market pneumonia virus	OXFORD_NANOPORE	2020-02-20 18:00:00	veroE6_ONT	SRP250294	2020-02-14	Homo sapiens	USA	North America	USA:WI:Madison	Wisconsin State Lab of Hygiene	passage	43.0731 N 89.4012 W	COVID-19	2019-nCoV/USA-WI1/2020 ONT replicate - Vero E6	2019-nCoV/USA-WI1/2020
SRR11140749	WGS	629	304113442	PRJNA607948	SAMN14154200	Pathogen.cl	280564726	UNIVERSITY OF WISCONSIN - MADISON	public	fastq,sra	s3,gs,ncbi	s3.us-east-1,gs.US,ncbi.public	SRX7777161	GridION	vero76_ONT	SINGLE	RANDOM PCR	METAGENOMIC	Wuhan seafood market pneumonia virus	OXFORD_NANOPORE	2020-02-20 18:00:00	vero76_ONT	SRP250294	2020-02-14	Homo sapiens	USA	North America	USA:WI:Madison	Wisconsin State Lab of Hygiene	passage	43.0731 N 89.4012 W	COVID-19	2019-nCoV/USA-WI1/2020 ONT replicate - Vero 76	2019-nCoV/USA-WI1/2020
SRR11140751	WGS	623	23696161	PRJNA607948	SAMN14154198	Pathogen.cl	21841904	UNIVERSITY OF WISCONSIN - MADISON	public	sra,fastq	gs,ncbi,s3	ncbi.public,gs.US,s3.us-east-1	SRX7777159	GridION	swab_ONT	SINGLE	RANDOM PCR	METAGENOMIC	Wuhan seafood market pneumonia virus	OXFORD_NANOPORE	2020-02-20 18:00:00	swab_ONT	SRP250294	2020-02-14	Homo sapiens	USA	North America	USA:WI:Madison	Wisconsin State Lab of Hygiene	swab	43.0731 N 89.4012 W	COVID-19	2019-nCoV/USA-WI1/2020 ONT replicate - Swab	2019-nCoV/USA-WI1/2020
SRR11313269	AMPLICON	998	103835	PRJNA612766	SAMN14381172	Pathogen.cl	176103	WUHAN UNIVERSITY	public	fastq,sra	s3,gs,ncbi	ncbi.public,gs.US,s3.us-east-1	SRX7917756	GridION	R03-4h	SINGLE	PCR	VIRAL RNA	Severe acute respiratory syndrome coronavirus 2	OXFORD_NANOPORE	2020-03-15 18:00:00	R03-4h	SRP252977	12-Feb-2020	Homo sapiens	China	Asia	China: Wuhan	Renmin Hospital of Wuhan University	human	30.52 N 114.31 E	COVID-19	R03-4h
SRR11313270	AMPLICON	624	31239	PRJNA612766	SAMN14381111	Pathogen.cl	109326	WUHAN UNIVERSITY	public	fastq,sra	s3,ncbi,gs	s3.us-east-1,gs.US,ncbi.public	SRX7917955	GridION	F5-10min	SINGLE	PCR	VIRAL RNA	Severe acute respiratory syndrome coronavirus 2	OXFORD_NANOPORE	2020-03-15 18:00:00	F5-10min	SRP252977	30-Jan-2020	Homo sapiens	China	Asia	China: Wuhan	Renmin Hospital of Wuhan University	human	30.52 N 114.31 E	COVID-19	F5-10min
SRR11313271	AMPLICON	698	53058	PRJNA612766	SAMN14381075	Pathogen.cl	129329	WUHAN UNIVERSITY	public	sra,fastq	gs,ncbi,s3	s3.us-east-1,ncbi.public,gs.US	SRX7917954	GridION	A2-10min	SINGLE	PCR	VIRAL RNA	Severe acute respiratory syndrome coronavirus 2	OXFORD_NANOPORE	2020-03-15 18:00:00	A2-10min	SRP252977	30-Jan-2020	Homo sapiens	China	Asia	China: Wuhan	Renmin Hospital of Wuhan University	human	30.52 N 114.31 E	COVID-19	A2-10min
SRR11313272	AMPLICON	1058	22225	PRJNA612766	SAMN14381110	Pathogen.cl	100844	WUHAN UNIVERSITY	public	fastq,sra	s3,gs,ncbi	s3.us-east-1,gs.US,ncbi.public	SRX7917953	GridION	F12-4h	SINGLE	PCR	VIRAL RNA	Severe acute respiratory syndrome coronavirus 2	OXFORD_NANOPORE	2020-03-15 18:00:00	F12-4h	SRP252977	30-Jan-2020	Homo sapiens	China	Asia	China: Wuhan	Renmin Hospital of Wuhan University	human	30.52 N 114.31 E	COVID-19	F12-4h
SRR11313273	AMPLICON	410	410	PRJNA612766	SAMN14381109	Pathogen.cl	78348	WUHAN UNIVERSITY	public	fastq,sra	ncbi,gs,s3	gs.US,ncbi.public,s3.us-east-1	SRX7917952	GridION	F12-10min	SINGLE	PCR	VIRAL RNA	Severe acute respiratory syndrome coronavirus 2	OXFORD_NANOPORE	2020-03-15 18:00:00	F12-10min	SRP252977	30-Jan-2020	Homo sapiens	China	Asia	China: Wuhan	Renmin Hospital of Wuhan University	human	30.52 N 114.31 E	COVID-19	F12-10min
SRR11313274	AMPLICON	741	1466036	PRJNA612766	SAMN14381108	Pathogen.cl	1423974	WUHAN UNIVERSITY	public	fastq,sra	s3,ncbi,gs	gs.US,ncbi.public,s3.us-east-1	SRX7917951	GridION	E5-4h	SINGLE	PCR	VIRAL RNA	Severe acute respiratory syndrome coronavirus 2	OXFORD_NANOPORE	2020-03-15 18:00:00	E5-4h	SRP252977	30-Jan-2020	Homo sapiens	China	Asia	China: Wuhan	Renmin Hospital of Wuhan University	human	30.52 N 114.31 E	COVID-19	E5-4h
SRR11313275	AMPLICON	697	139403	PRJNA612766	SAMN14381107	Pathogen.cl	208445	WUHAN UNIVERSITY	public	fastq,sra	gs,ncbi,s3	ncbi.public,gs.US,s3.us-east-1	SRX7917950	GridION	E5-10min	SINGLE	PCR	VIRAL RNA	Severe acute respiratory syndrome coronavirus 2	OXFORD_NANOPORE	2020-03-15 18:00:00	E5-10min	SRP252977	30-Jan-2020	Homo sapiens	China	Asia	China: Wuhan	Renmin Hospital of Wuhan University	human	30.52 N 114.31 E	COVID-19	E5-10min
SRR11313276	AMPLICON	653	1790911	PRJNA612766	SAMN14381106	Pathogen.cl	1722468	WUHAN UNIVERSITY	public	fastq,sra	gs,s3,ncbi	ncbi.public,s3.us-east-1,gs.US	SRX7917949	GridION	E1-4h	SINGLE	PCR	VIRAL RNA	Severe acute respiratory syndrome coronavirus 2	OXFORD_NANOPORE	2020-03-15 18:00:00	E1-4h	SRP252977	30-Jan-2020	Homo sapiens	China	Asia	China: Wuhan	Renmin Hospital of Wuhan University	human	30.52 N 114.31 E	COVID-19	E1-4h
SRR11313277	AMPLICON	624	152322	PRJNA612766	SAMN14381105	Pathogen.cl	220445	WUHAN UNIVERSITY	public	fastq,sra	s3,gs,ncbi	s3.us-east-1,gs.US,ncbi.public	SRX7917948	GridION	E1-10min	SINGLE	PCR	VIRAL RNA	Severe acute respiratory syndrome coronavirus 2	OXFORD_NANOPORE	2020-03-15 18:00:00	E1-10min	SRP252977	30-Jan-2020	Homo sapiens	China	Asia	China: Wuhan	Renmin Hospital of Wuhan University	human	30.52 N 114.31 E	COVID-19	E1-10min
SRR11313278	AMPLICON	1386	48522	PRJNA612766	SAMN14381104	Pathogen.cl	124781	WUHAN UNIVERSITY	public	sra,fastq	ncbi,s3,gs	ncbi.public,gs.US,s3.us-east-1	SRX7917947	GridION	D2-4h	SINGLE	PCR	VIRAL RNA	Severe acute respiratory syndrome coronavirus 2	OXFORD_NANOPORE	2020-03-15 18:00:00	D2-4h	SRP252977	30-Jan-2020	Homo sapiens	China	Asia	China: Wuhan	Renmin Hospital of Wuhan University	human	30.52 N 114.31 E	COVID-19	D2-4h
SRR11313279	AMPLICON	1258	1258	PRJNA612766	SAMN14381103	Pathogen.cl	79449	WUHAN UNIVERSITY	public	fastq,sra	s3,gs,ncbi	gs.US,s3.us-east-1,ncbi.public	SRX7917946	GridION	D2-10min	SINGLE	PCR	VIRAL RNA	Severe acute respiratory syndrome coronavirus 2	OXFORD_NANOPORE	2020-03-15 18:00:00	D2-10min	SRP252977	30-Jan-2020	Homo sapiens	China	Asia	China: Wuhan	Renmin Hospital of Wuhan University	human	30.52 N 114.31 E	COVID-19	D2-10min
SRR11313280	AMPLICON	714	21328421	PRJNA612766	SAMN14381102	Pathogen.cl	19626474	WUHAN UNIVERSITY	public	fastq,sra	gs,s3,ncbi	s3.us-east-1,gs.US,ncbi.public	SRX7917945	GridION	D12-4h	SINGLE	PCR	VIRAL RNA	Severe acute respiratory syndrome coronavirus 2	OXFORD_NANOPORE	2020-03-15 18:00:00	D12-4h	SRP252977	30-Jan-2020	Homo sapiens	China	Asia	China: Wuhan	Renmin Hospital of Wuhan University	human	30.52 N 114.31 E	COVID-19	D12-4h
SRR11313281	AMPLICON	695	1926994	PRJNA612766	SAMN14381101	Pathogen.cl	1846539	WUHAN UNIVERSITY	public	fastq,sra	ncbi,gs,s3	ncbi.public,gs.US,s3.us-east-1	SRX7917944	GridION	D12-10min	SINGLE	PCR	VIRAL RNA	Severe acute respiratory syndrome coronavirus 2	OXFORD_NANOPORE	2020-03-15 18:00:00	D12-10min	SRP252977	30-Jan-2020	Homo sapiens	China	Asia	China: Wuhan	Renmin Hospital of Wuhan University	human	30.52 N 114.31 E	COVID-19	D12-10min
SRR11313282	AMPLICON	1151	94454	PRJNA612766	SAMN14381074	Pathogen.cl	166664	WUHAN UNIVERSITY	public	fastq,sra	gs,s3,ncbi	gs.US,ncbi.public,s3.us-east-1	SRX7917943	GridION	A1-4h	SINGLE	PCR	VIRAL RNA	Severe acute respiratory syndrome coronavirus 2	OXFORD_NANOPORE	2020-03-15 18:00:00	A1-4h	SRP252977	30-Jan-2020	Homo sapiens	China	Asia	China: Wuhan	Renmin Hospital of Wuhan University	human	30.52 N 114.31 E	COVID-19	A1-4h
SRR11313283	AMPLICON	1497	28449	PRJNA612766	SAMN14381100	Pathogen.cl	106563	WUHAN UNIVERSITY	public	sra,fastq	ncbi,s3,gs	s3.us-east-1,gs.US,ncbi.public	SRX7917942	GridION	D10-4h	SINGLE	PCR	VIRAL RNA	Severe acute respiratory syndrome coronavirus 2	OXFORD_NANOPORE	2020-03-15 18:00:00	D10-4h	SRP252977	30-Jan-2020	Homo sapiens	China	Asia	China: Wuhan	Renmin Hospital of Wuhan University	human	30.52 N 114.31 E	COVID-19	D10-4h
SRR11313284	AMPLICON	1458	1458	PRJNA612766	SAMN14381099	Pathogen.cl	79719	WUHAN UNIVERSITY	public	sra,fastq	s3,gs,ncbi	gs.US,s3.us-east-1,ncbi.public	SRX7917941	GridION	D10-10min	SINGLE	PCR	VIRAL RNA	Severe acute respiratory syndrome coronavirus 2	OXFORD_NANOPORE	2020-03-15 18:00:00	D10-10min	SRP252977	30-Jan-2020	Homo sapiens	China	Asia	China: Wuhan	Renmin Hospital of Wuhan University	human	30.52 N 114.31 E	COVID-19	D10-10min
SRR11313285	AMPLICON	709	14759827	PRJNA612766	SAMN14381098	Pathogen.cl	13606413	WUHAN UNIVERSITY	public	sra,fastq	ncbi,s3,gs	gs.US,s3.us-east-1,ncbi.public	SRX7917940	GridION	C2-4h	SINGLE	PCR	VIRAL RNA	Severe acute respiratory syndrome coronavirus 2	OXFORD_NANOPORE	2020-03-15 18:00:00	C2-4h	SRP252977	30-Jan-2020	Homo sapiens	China	Asia	China: Wuhan	Renmin Hospital of Wuhan University	human	30.52 N 114.31 E	COVID-19	C2-4h
SRR11313286	AMPLICON	690	1124662	PRJNA612766	SAMN14381097	Pathogen.cl	1112254	WUHAN UNIVERSITY	public	sra,fastq	s3,ncbi,gs	ncbi.public,s3.us-east-1,gs.US	SRX7917939	GridION	C2-10min	SINGLE	PCR	VIRAL RNA	Severe acute respiratory syndrome coronavirus 2	OXFORD_NANOPORE	2020-03-15 18:00:00	C2-10min	SRP252977	30-Jan-2020	Homo sapiens	China	Asia	China: Wuhan	Renmin Hospital of Wuhan University	human	30.52 N 114.31 E	COVID-19	C2-10min
SRR11313287	AMPLICON	688	15397651	PRJNA612766	SAMN14381096	Pathogen.cl	14198094	WUHAN UNIVERSITY	public	sra,fastq	ncbi,s3,gs	ncbi.public,gs.US,s3.us-east-1	SRX7917938	GridION	C1-4h	SINGLE	PCR	VIRAL RNA	Severe acute respiratory syndrome coronavirus 2	OXFORD_NANOPORE	2020-03-15 18:00:00	C1-4h	SRP252977	30-Jan-2020	Homo sapiens	China	Asia	China: Wuhan	Renmin Hospital of Wuhan University	human	30.52 N 114.31 E	COVID-19	C1-4h
SRR11313288	AMPLICON	527	2746094	PRJNA612766	SAMN14381311	Pathogen.cl	2600463	WUHAN UNIVERSITY	public	fastq,sra	ncbi,gs,s3	gs.US,s3.us-east-1,ncbi.public	SRX7917937	GridION	respiratory viruses-2h	SINGLE	PCR	VIRAL RNA	Severe acute respiratory syndrome coronavirus 2	OXFORD_NANOPORE	2020-03-15 18:00:00	respiratory viruses-2h	SRP252977	15-Jan-2020	Homo sapiens	China	Asia	China: Wuhan	Renmin Hospital of Wuhan University	human	30.52 N 114.31 E	respiratory infection	respiratory viruses-2h
SRR11313289	AMPLICON	664	1210380	PRJNA612766	SAMN14381095	Pathogen.cl	1191913	WUHAN UNIVERSITY	public	sra,fastq	ncbi,s3,gs	gs.US,s3.us-east-1,ncbi.public	SRX7917936	GridION	C1-10min	SINGLE	PCR	VIRAL RNA	Severe acute respiratory syndrome coronavirus 2	OXFORD_NANOPORE	2020-03-15 18:00:00	C1-10min	SRP252977	30-Jan-2020	Homo sapiens	China	Asia	China: Wuhan	Renmin Hospital of Wuhan University	human	30.52 N 114.31 E	COVID-19	C1-10min
SRR11313290	AMPLICON	530	109785	PRJNA612766	SAMN14381310	Pathogen.cl	180549	WUHAN UNIVERSITY	public	fastq,sra	gs,ncbi,s3	s3.us-east-1,ncbi.public,gs.US	SRX7917935	GridION	respiratory viruses-10min	SINGLE	PCR	VIRAL RNA	Severe acute respiratory syndrome coronavirus 2	OXFORD_NANOPORE	2020-03-15 18:00:00	respiratory viruses-10min	SRP252977	15-Jan-2020	Homo sapiens	China	Asia	China: Wuhan	Renmin Hospital of Wuhan University	human	30.52 N 114.31 E	respiratory infection	respiratory viruses-10min
SRR11313291	AMPLICON	880	5446065	PRJNA612766	SAMN14381309	Pathogen.cl	5059669	WUHAN UNIVERSITY	public	sra,fastq	s3,ncbi,gs	ncbi.public,gs.US,s3.us-east-1	SRX7917934	GridION	3000cp-replicate04-4h	SINGLE	PCR	SYNTHETIC	Severe acute respiratory syndrome coronavirus 2	OXFORD_NANOPORE	2020-03-15 18:00:00	3000cp-replicate04-4h	SRP252977	12-Feb-2020	Plasmid	China	Asia	China: Wuhan	Aisi Fu	human	30.52 N 114.31 E	COVID-19	3000cp-replicate04-4h
SRR11313292	AMPLICON	865	2752369	PRJNA612766	SAMN14381308	Pathogen.cl	2596911	WUHAN UNIVERSITY	public	sra,fastq	s3,ncbi,gs	s3.us-east-1,ncbi.public,gs.US	SRX7917933	GridION	3000cp-replicate04-2h	SINGLE	PCR	SYNTHETIC	Severe acute respiratory syndrome coronavirus 2	OXFORD_NANOPORE	2020-03-15 18:00:00	3000cp-replicate04-2h	SRP252977	12-Feb-2020	Plasmid	China	Asia	China: Wuhan	Aisi Fu	human	30.52 N 114.31 E	COVID-19	3000cp-replicate04-2h
SRR11313293	AMPLICON	867	1394642	PRJNA612766	SAMN14381307	Pathogen.cl	1355493	WUHAN UNIVERSITY	public	fastq,sra	gs,ncbi,s3	ncbi.public,s3.us-east-1,gs.US	SRX7917932	GridION	3000cp-replicate04-1h	SINGLE	PCR	SYNTHETIC	Severe acute respiratory syndrome coronavirus 2	OXFORD_NANOPORE	2020-03-15 18:00:00	3000cp-replicate04-1h	SRP252977	12-Feb-2020	Plasmid	China	Asia	China: Wuhan	Aisi Fu	human	30.52 N 114.31 E	COVID-19	3000cp-replicate04-1h
SRR11313294	AMPLICON	883	706757	PRJNA612766	SAMN14381306	Pathogen.cl	726413	WUHAN UNIVERSITY	public	sra,fastq	s3,ncbi,gs	s3.us-east-1,ncbi.public,gs.US	SRX7917931	GridION	3000cp-replicate04-30min	SINGLE	PCR	SYNTHETIC	Severe acute respiratory syndrome coronavirus 2	OXFORD_NANOPORE	2020-03-15 18:00:00	3000cp-replicate04-30min	SRP252977	12-Feb-2020	Plasmid	China	Asia	China: Wuhan	Aisi Fu	human	30.52 N 114.31 E	COVID-19	3000cp-replicate04-30min
SRR11313295	AMPLICON	849	214139	PRJNA612766	SAMN14381305	Pathogen.cl	276476	WUHAN UNIVERSITY	public	fastq,sra	ncbi,gs,s3	s3.us-east-1,gs.US,ncbi.public	SRX7917930	GridION	3000cp-replicate04-10min	SINGLE	PCR	SYNTHETIC	Severe acute respiratory syndrome coronavirus 2	OXFORD_NANOPORE	2020-03-15 18:00:00	3000cp-replicate04-10min	SRP252977	12-Feb-2020	Plasmid	China	Asia	China: Wuhan	Aisi Fu	human	30.52 N 114.31 E	COVID-19	3000cp-replicate04-10min
SRR11313296	AMPLICON	724	5722143	PRJNA612766	SAMN14381304	Pathogen.cl	5331666	WUHAN UNIVERSITY	public	sra,fastq	s3,gs,ncbi	ncbi.public,s3.us-east-1,gs.US	SRX7917929	GridION	3000cp-replicate03-4h	SINGLE	PCR	SYNTHETIC	Severe acute respiratory syndrome coronavirus 2	OXFORD_NANOPORE	2020-03-15 18:00:00	3000cp-replicate03-4h	SRP252977	12-Feb-2020	Plasmid	China	Asia	China: Wuhan	Aisi Fu	human	30.52 N 114.31 E	COVID-19	3000cp-replicate03-4h
SRR11313297	AMPLICON	718	3012829	PRJNA612766	SAMN14381303	Pathogen.cl	2845328	WUHAN UNIVERSITY	public	fastq,sra	gs,s3,ncbi	ncbi.public,gs.US,s3.us-east-1	SRX7917928	GridION	3000cp-replicate03-2h	SINGLE	PCR	SYNTHETIC	Severe acute respiratory syndrome coronavirus 2	OXFORD_NANOPORE	2020-03-15 18:00:00	3000cp-replicate03-2h	SRP252977	12-Feb-2020	Plasmid	China	Asia	China: Wuhan	Aisi Fu	human	30.52 N 114.31 E	COVID-19	3000cp-replicate03-2h
SRR11313298	AMPLICON	718	1535424	PRJNA612766	SAMN14381302	Pathogen.cl	1488844	WUHAN UNIVERSITY	public	sra,fastq	ncbi,gs,s3	ncbi.public,gs.US,s3.us-east-1	SRX7917927	GridION	3000cp-replicate03-1h	SINGLE	PCR	SYNTHETIC	Severe acute respiratory syndrome coronavirus 2	OXFORD_NANOPORE	2020-03-15 18:00:00	3000cp-replicate03-1h	SRP252977	12-Feb-2020	Plasmid	China	Asia	China: Wuhan	Aisi Fu	human	30.52 N 114.31 E	COVID-19	3000cp-replicate03-1h
SRR11313299	AMPLICON	717	757401	PRJNA612766	SAMN14381301	Pathogen.cl	774800	WUHAN UNIVERSITY	public	fastq,sra	ncbi,s3,gs	gs.US,s3.us-east-1,ncbi.public	SRX7917926	GridION	3000cp-replicate03-30min	SINGLE	PCR	SYNTHETIC	Severe acute respiratory syndrome coronavirus 2	OXFORD_NANOPORE	2020-03-15 18:00:00	3000cp-replicate03-30min	SRP252977	12-Feb-2020	Plasmid	China	Asia	China: Wuhan	Aisi Fu	human	30.52 N 114.31 E	COVID-19	3000cp-replicate03-30min
SRR11313300	AMPLICON	1091	84079	PRJNA612766	SAMN14381094	Pathogen.cl	157432	WUHAN UNIVERSITY	public	fastq,sra	s3,gs,ncbi	gs.US,ncbi.public,s3.us-east-1	SRX7917925	GridION	C11-4h	SINGLE	PCR	VIRAL RNA	Severe acute respiratory syndrome coronavirus 2	OXFORD_NANOPORE	2020-03-15 18:00:00	C11-4h	SRP252977	30-Jan-2020	Homo sapiens	China	Asia	China: Wuhan	Renmin Hospital of Wuhan University	human	30.52 N 114.31 E	COVID-19	C11-4h
SRR11313301	AMPLICON	720	236202	PRJNA612766	SAMN14381300	Pathogen.cl	296905	WUHAN UNIVERSITY	public	sra,fastq	gs,ncbi,s3	s3.us-east-1,ncbi.public,gs.US	SRX7917924	GridION	3000cp-replicate03-10min	SINGLE	PCR	SYNTHETIC	Severe acute respiratory syndrome coronavirus 2	OXFORD_NANOPORE	2020-03-15 18:00:00	3000cp-replicate03-10min	SRP252977	12-Feb-2020	Plasmid	China	Asia	China: Wuhan	Aisi Fu	human	30.52 N 114.31 E	COVID-19	3000cp-replicate03-10min
SRR11313302	AMPLICON	755	10587822	PRJNA612766	SAMN14381299	Pathogen.cl	9783020	WUHAN UNIVERSITY	public	fastq,sra	ncbi,gs,s3	s3.us-east-1,ncbi.public,gs.US	SRX7917923	GridION	3000cp-replicate02-4h	SINGLE	PCR	SYNTHETIC	Severe acute respiratory syndrome coronavirus 2	OXFORD_NANOPORE	2020-03-15 18:00:00	3000cp-replicate02-4h	SRP252977	12-Feb-2020	Plasmid	China	Asia	China: Wuhan	Aisi Fu	human	30.52 N 114.31 E	COVID-19	3000cp-replicate02-4h
SRR11313303	AMPLICON	751	5421095	PRJNA612766	SAMN14381298	Pathogen.cl	5048514	WUHAN UNIVERSITY	public	fastq,sra	gs,s3,ncbi	s3.us-east-1,ncbi.public,gs.US	SRX7917922	GridION	3000cp-replicate02-2h	SINGLE	PCR	SYNTHETIC	Severe acute respiratory syndrome coronavirus 2	OXFORD_NANOPORE	2020-03-15 18:00:00	3000cp-replicate02-2h	SRP252977	12-Feb-2020	Plasmid	China	Asia	China: Wuhan	Aisi Fu	human	30.52 N 114.31 E	COVID-19	3000cp-replicate02-2h
SRR11313304	AMPLICON	749	2758116	PRJNA612766	SAMN14381297	Pathogen.cl	2607635	WUHAN UNIVERSITY	public	sra,fastq	s3,gs,ncbi	gs.US,s3.us-east-1,ncbi.public	SRX7917921	GridION	3000cp-replicate02-1h	SINGLE	PCR	SYNTHETIC	Severe acute respiratory syndrome coronavirus 2	OXFORD_NANOPORE	2020-03-15 18:00:00	3000cp-replicate02-1h	SRP252977	12-Feb-2020	Plasmid	China	Asia	China: Wuhan	Aisi Fu	human	30.52 N 114.31 E	COVID-19	3000cp-replicate02-1h
SRR11313305	AMPLICON	747	1393213	PRJNA612766	SAMN14381296	Pathogen.cl	1356960	WUHAN UNIVERSITY	public	sra,fastq	gs,ncbi,s3	ncbi.public,s3.us-east-1,gs.US	SRX7917920	GridION	3000cp-replicate02-30min	SINGLE	PCR	SYNTHETIC	Severe acute respiratory syndrome coronavirus 2	OXFORD_NANOPORE	2020-03-15 18:00:00	3000cp-replicate02-30min	SRP252977	12-Feb-2020	Plasmid	China	Asia	China: Wuhan	Aisi Fu	human	30.52 N 114.31 E	COVID-19	3000cp-replicate02-30min
SRR11313306	AMPLICON	747	489686	PRJNA612766	SAMN14381295	Pathogen.cl	529408	WUHAN UNIVERSITY	public	sra,fastq	s3,gs,ncbi	ncbi.public,gs.US,s3.us-east-1	SRX7917919	GridION	3000cp-replicate02-10min	SINGLE	PCR	SYNTHETIC	Severe acute respiratory syndrome coronavirus 2	OXFORD_NANOPORE	2020-03-15 18:00:00	3000cp-replicate02-10min	SRP252977	12-Feb-2020	Plasmid	China	Asia	China: Wuhan	Aisi Fu	human	30.52 N 114.31 E	COVID-19	3000cp-replicate02-10min
SRR11313307	AMPLICON	688	14194243	PRJNA612766	SAMN14381294	Pathogen.cl	13093359	WUHAN UNIVERSITY	public	fastq,sra	gs,s3,ncbi	gs.US,ncbi.public,s3.us-east-1	SRX7917918	GridION	3000cp-replicate01-4h	SINGLE	PCR	SYNTHETIC	Severe acute respiratory syndrome coronavirus 2	OXFORD_NANOPORE	2020-03-15 18:00:00	3000cp-replicate01-4h	SRP252977	12-Feb-2020	Plasmid	China	Asia	China: Wuhan	Aisi Fu	human	30.52 N 114.31 E	COVID-19	3000cp-replicate01-4h
SRR11313308	AMPLICON	686	7078703	PRJNA612766	SAMN14381293	Pathogen.cl	6569725	WUHAN UNIVERSITY	public	sra,fastq	ncbi,s3,gs	ncbi.public,gs.US,s3.us-east-1	SRX7917917	GridION	3000cp-replicate01-2h	SINGLE	PCR	SYNTHETIC	Severe acute respiratory syndrome coronavirus 2	OXFORD_NANOPORE	2020-03-15 18:00:00	3000cp-replicate01-2h	SRP252977	12-Feb-2020	Plasmid	China	Asia	China: Wuhan	Aisi Fu	human	30.52 N 114.31 E	COVID-19	3000cp-replicate01-2h
SRR11313309	AMPLICON	683	3508951	PRJNA612766	SAMN14381292	Pathogen.cl	3295818	WUHAN UNIVERSITY	public	fastq,sra	gs,s3,ncbi	gs.US,s3.us-east-1,ncbi.public	SRX7917916	GridION	3000cp-replicate01-1h	SINGLE	PCR	SYNTHETIC	Severe acute respiratory syndrome coronavirus 2	OXFORD_NANOPORE	2020-03-15 18:00:00	3000cp-replicate01-1h	SRP252977	12-Feb-2020	Plasmid	China	Asia	China: Wuhan	Aisi Fu	human	30.52 N 114.31 E	COVID-19	3000cp-replicate01-1h
SRR11313310	AMPLICON	683	1812236	PRJNA612766	SAMN14381291	Pathogen.cl	1740506	WUHAN UNIVERSITY	public	sra,fastq	s3,gs,ncbi	gs.US,ncbi.public,s3.us-east-1	SRX7917915	GridION	3000cp-replicate01-30min	SINGLE	PCR	SYNTHETIC	Severe acute respiratory syndrome coronavirus 2	OXFORD_NANOPORE	2020-03-15 18:00:00	3000cp-replicate01-30min	SRP252977	12-Feb-2020	Plasmid	China	Asia	China: Wuhan	Aisi Fu	human	30.52 N 114.31 E	COVID-19	3000cp-replicate01-30min
SRR11313311	AMPLICON	806	4837	PRJNA612766	SAMN14381093	Pathogen.cl	84967	WUHAN UNIVERSITY	public	sra,fastq	gs,s3,ncbi	ncbi.public,s3.us-east-1,gs.US	SRX7917914	GridION	C11-10min	SINGLE	PCR	VIRAL RNA	Severe acute respiratory syndrome coronavirus 2	OXFORD_NANOPORE	2020-03-15 18:00:00	C11-10min	SRP252977	30-Jan-2020	Homo sapiens	China	Asia	China: Wuhan	Renmin Hospital of Wuhan University	human	30.52 N 114.31 E	COVID-19	C11-10min
SRR11313312	AMPLICON	689	592506	PRJNA612766	SAMN14381290	Pathogen.cl	623254	WUHAN UNIVERSITY	public	fastq,sra	s3,ncbi,gs	gs.US,s3.us-east-1,ncbi.public	SRX7917913	GridION	3000cp-replicate01-10min	SINGLE	PCR	SYNTHETIC	Severe acute respiratory syndrome coronavirus 2	OXFORD_NANOPORE	2020-03-15 18:00:00	3000cp-replicate01-10min	SRP252977	12-Feb-2020	Plasmid	China	Asia	China: Wuhan	Aisi Fu	human	30.52 N 114.31 E	COVID-19	3000cp-replicate01-10min
SRR11313313	AMPLICON	830	13451056	PRJNA612766	SAMN14381289	Pathogen.cl	12369103	WUHAN UNIVERSITY	public	fastq,sra	gs,s3,ncbi	ncbi.public,s3.us-east-1,gs.US	SRX7917912	GridION	1000cp-replicate04-4h	SINGLE	PCR	SYNTHETIC	Severe acute respiratory syndrome coronavirus 2	OXFORD_NANOPORE	2020-03-15 18:00:00	1000cp-replicate04-4h	SRP252977	12-Feb-2020	Plasmid	China	Asia	China: Wuhan	Aisi Fu	human	30.52 N 114.31 E	COVID-19	1000cp-replicate04-4h
SRR11313314	AMPLICON	825	6337037	PRJNA612766	SAMN14381288	Pathogen.cl	5869426	WUHAN UNIVERSITY	public	sra,fastq	gs,ncbi,s3	gs.US,ncbi.public,s3.us-east-1	SRX7917911	GridION	1000cp-replicate04-2h	SINGLE	PCR	SYNTHETIC	Severe acute respiratory syndrome coronavirus 2	OXFORD_NANOPORE	2020-03-15 18:00:00	1000cp-replicate04-2h	SRP252977	12-Feb-2020	Plasmid	China	Asia	China: Wuhan	Aisi Fu	human	30.52 N 114.31 E	COVID-19	1000cp-replicate04-2h
SRR11313315	AMPLICON	817	3091121	PRJNA612766	SAMN14381287	Pathogen.cl	2904262	WUHAN UNIVERSITY	public	fastq,sra	s3,ncbi,gs	ncbi.public,gs.US,s3.us-east-1	SRX7917910	GridION	1000cp-replicate04-1h	SINGLE	PCR	SYNTHETIC	Severe acute respiratory syndrome coronavirus 2	OXFORD_NANOPORE	2020-03-15 18:00:00	1000cp-replicate04-1h	SRP252977	12-Feb-2020	Plasmid	China	Asia	China: Wuhan	Aisi Fu	human	30.52 N 114.31 E	COVID-19	1000cp-replicate04-1h
SRR11313316	AMPLICON	819	1597782	PRJNA612766	SAMN14381286	Pathogen.cl	1540106	WUHAN UNIVERSITY	public	sra,fastq	gs,ncbi,s3	ncbi.public,s3.us-east-1,gs.US	SRX7917909	GridION	1000cp-replicate04-30min	SINGLE	PCR	SYNTHETIC	Severe acute respiratory syndrome coronavirus 2	OXFORD_NANOPORE	2020-03-15 18:00:00	1000cp-replicate04-30min	SRP252977	12-Feb-2020	Plasmid	China	Asia	China: Wuhan	Aisi Fu	human	30.52 N 114.31 E	COVID-19	1000cp-replicate04-30min
SRR11313317	AMPLICON	811	517640	PRJNA612766	SAMN14381285	Pathogen.cl	553518	WUHAN UNIVERSITY	public	fastq,sra	gs,ncbi,s3	s3.us-east-1,ncbi.public,gs.US	SRX7917908	GridION	1000cp-replicate04-10min	SINGLE	PCR	SYNTHETIC	Severe acute respiratory syndrome coronavirus 2	OXFORD_NANOPORE	2020-03-15 18:00:00	1000cp-replicate04-10min	SRP252977	12-Feb-2020	Plasmid	China	Asia	China: Wuhan	Aisi Fu	human	30.52 N 114.31 E	COVID-19	1000cp-replicate04-10min
SRR11313318	AMPLICON	733	1141773	PRJNA612766	SAMN14381284	Pathogen.cl	1129064	WUHAN UNIVERSITY	public	sra,fastq	ncbi,gs,s3	gs.US,ncbi.public,s3.us-east-1	SRX7917907	GridION	1000cp-replicate03-4h	SINGLE	PCR	SYNTHETIC	Severe acute respiratory syndrome coronavirus 2	OXFORD_NANOPORE	2020-03-15 18:00:00	1000cp-replicate03-4h	SRP252977	12-Feb-2020	Plasmid	China	Asia	China: Wuhan	Aisi Fu	human	30.52 N 114.31 E	COVID-19	1000cp-replicate03-4h
SRR11313319	AMPLICON	730	592655	PRJNA612766	SAMN14381283	Pathogen.cl	624632	WUHAN UNIVERSITY	public	fastq,sra	ncbi,s3,gs	ncbi.public,s3.us-east-1,gs.US	SRX7917906	GridION	1000cp-replicate03-2h	SINGLE	PCR	SYNTHETIC	Severe acute respiratory syndrome coronavirus 2	OXFORD_NANOPORE	2020-03-15 18:00:00	1000cp-replicate03-2h	SRP252977	12-Feb-2020	Plasmid	China	Asia	China: Wuhan	Aisi Fu	human	30.52 N 114.31 E	COVID-19	1000cp-replicate03-2h
SRR11313320	AMPLICON	735	310929	PRJNA612766	SAMN14381282	Pathogen.cl	365821	WUHAN UNIVERSITY	public	sra,fastq	gs,s3,ncbi	ncbi.public,s3.us-east-1,gs.US	SRX7917905	GridION	1000cp-replicate03-1h	SINGLE	PCR	SYNTHETIC	Severe acute respiratory syndrome coronavirus 2	OXFORD_NANOPORE	2020-03-15 18:00:00	1000cp-replicate03-1h	SRP252977	12-Feb-2020	Plasmid	China	Asia	China: Wuhan	Aisi Fu	human	30.52 N 114.31 E	COVID-19	1000cp-replicate03-1h
SRR11313321	AMPLICON	738	167619	PRJNA612766	SAMN14381281	Pathogen.cl	234187	WUHAN UNIVERSITY	public	fastq,sra	gs,ncbi,s3	gs.US,ncbi.public,s3.us-east-1	SRX7917904	GridION	1000cp-replicate03-30min	SINGLE	PCR	SYNTHETIC	Severe acute respiratory syndrome coronavirus 2	OXFORD_NANOPORE	2020-03-15 18:00:00	1000cp-replicate03-30min	SRP252977	12-Feb-2020	Plasmid	China	Asia	China: Wuhan	Aisi Fu	human	30.52 N 114.31 E	COVID-19	1000cp-replicate03-30min
SRR11313322	AMPLICON	1296	75186	PRJNA612766	SAMN14381092	Pathogen.cl	149191	WUHAN UNIVERSITY	public	sra,fastq	ncbi,s3,gs	ncbi.public,gs.US,s3.us-east-1	SRX7917903	GridION	B4-4h	SINGLE	PCR	VIRAL RNA	Severe acute respiratory syndrome coronavirus 2	OXFORD_NANOPORE	2020-03-15 18:00:00	B4-4h	SRP252977	30-Jan-2020	Homo sapiens	China	Asia	China: Wuhan	Renmin Hospital of Wuhan University	human	30.52 N 114.31 E	COVID-19	B4-4h
SRR11313323	AMPLICON	727	67631	PRJNA612766	SAMN14381280	Pathogen.cl	142601	WUHAN UNIVERSITY	public	fastq,sra	ncbi,s3,gs	s3.us-east-1,ncbi.public,gs.US	SRX7917902	GridION	1000cp-replicate03-10min	SINGLE	PCR	SYNTHETIC	Severe acute respiratory syndrome coronavirus 2	OXFORD_NANOPORE	2020-03-15 18:00:00	1000cp-replicate03-10min	SRP252977	12-Feb-2020	Plasmid	China	Asia	China: Wuhan	Aisi Fu	human	30.52 N 114.31 E	COVID-19	1000cp-replicate03-10min
SRR11313324	AMPLICON	445	645674	PRJNA612766	SAMN14381279	Pathogen.cl	675010	WUHAN UNIVERSITY	public	fastq,sra	gs,ncbi,s3	s3.us-east-1,ncbi.public,gs.US	SRX7917901	GridION	1000cp-replicate02-4h	SINGLE	PCR	SYNTHETIC	Severe acute respiratory syndrome coronavirus 2	OXFORD_NANOPORE	2020-03-15 18:00:00	1000cp-replicate02-4h	SRP252977	12-Feb-2020	Plasmid	China	Asia	China: Wuhan	Aisi Fu	human	30.52 N 114.31 E	COVID-19	1000cp-replicate02-4h
SRR11313325	AMPLICON	441	343667	PRJNA612766	SAMN14381278	Pathogen.cl	396992	WUHAN UNIVERSITY	public	fastq,sra	gs,ncbi,s3	s3.us-east-1,gs.US,ncbi.public	SRX7917900	GridION	1000cp-replicate02-2h	SINGLE	PCR	SYNTHETIC	Severe acute respiratory syndrome coronavirus 2	OXFORD_NANOPORE	2020-03-15 18:00:00	1000cp-replicate02-2h	SRP252977	12-Feb-2020	Plasmid	China	Asia	China: Wuhan	Aisi Fu	human	30.52 N 114.31 E	COVID-19	1000cp-replicate02-2h
SRR11313326	AMPLICON	456	187577	PRJNA612766	SAMN14381277	Pathogen.cl	252969	WUHAN UNIVERSITY	public	fastq,sra	s3,ncbi,gs	ncbi.public,gs.US,s3.us-east-1	SRX7917899	GridION	1000cp-replicate02-1h	SINGLE	PCR	SYNTHETIC	Severe acute respiratory syndrome coronavirus 2	OXFORD_NANOPORE	2020-03-15 18:00:00	1000cp-replicate02-1h	SRP252977	12-Feb-2020	Plasmid	China	Asia	China: Wuhan	Aisi Fu	human	30.52 N 114.31 E	COVID-19	1000cp-replicate02-1h
SRR11313327	AMPLICON	464	100887	PRJNA612766	SAMN14381276	Pathogen.cl	173490	WUHAN UNIVERSITY	public	fastq,sra	gs,s3,ncbi	gs.US,s3.us-east-1,ncbi.public	SRX7917898	GridION	1000cp-replicate02-30min	SINGLE	PCR	SYNTHETIC	Severe acute respiratory syndrome coronavirus 2	OXFORD_NANOPORE	2020-03-15 18:00:00	1000cp-replicate02-30min	SRP252977	12-Feb-2020	Plasmid	China	Asia	China: Wuhan	Aisi Fu	human	30.52 N 114.31 E	COVID-19	1000cp-replicate02-30min
SRR11313328	AMPLICON	541	37367	PRJNA612766	SAMN14381275	Pathogen.cl	115050	WUHAN UNIVERSITY	public	sra,fastq	ncbi,gs,s3	ncbi.public,gs.US,s3.us-east-1	SRX7917897	GridION	1000cp-replicate02-10min	SINGLE	PCR	SYNTHETIC	Severe acute respiratory syndrome coronavirus 2	OXFORD_NANOPORE	2020-03-15 18:00:00	1000cp-replicate02-10min	SRP252977	12-Feb-2020	Plasmid	China	Asia	China: Wuhan	Aisi Fu	human	30.52 N 114.31 E	COVID-19	1000cp-replicate02-10min
SRR11313329	AMPLICON	408	32653	PRJNA612766	SAMN14381274	Pathogen.cl	110740	WUHAN UNIVERSITY	public	sra,fastq	gs,ncbi,s3	s3.us-east-1,ncbi.public,gs.US	SRX7917896	GridION	1000cp-replicate01-4h	SINGLE	PCR	SYNTHETIC	Severe acute respiratory syndrome coronavirus 2	OXFORD_NANOPORE	2020-03-15 18:00:00	1000cp-replicate01-4h	SRP252977	12-Feb-2020	Plasmid	China	Asia	China: Wuhan	Aisi Fu	human	30.52 N 114.31 E	COVID-19	1000cp-replicate01-4h
SRR11313330	AMPLICON	390	17570	PRJNA612766	SAMN14381273	Pathogen.cl	96778	WUHAN UNIVERSITY	public	fastq,sra	gs,s3,ncbi	s3.us-east-1,ncbi.public,gs.US	SRX7917895	GridION	1000cp-replicate01-2h	SINGLE	PCR	SYNTHETIC	Severe acute respiratory syndrome coronavirus 2	OXFORD_NANOPORE	2020-03-15 18:00:00	1000cp-replicate01-2h	SRP252977	12-Feb-2020	Plasmid	China	Asia	China: Wuhan	Aisi Fu	human	30.52 N 114.31 E	COVID-19	1000cp-replicate01-2h
SRR11313331	AMPLICON	397	10735	PRJNA612766	SAMN14381272	Pathogen.cl	90432	WUHAN UNIVERSITY	public	fastq,sra	gs,s3,ncbi	gs.US,s3.us-east-1,ncbi.public	SRX7917894	GridION	1000cp-replicate01-1h	SINGLE	PCR	SYNTHETIC	Severe acute respiratory syndrome coronavirus 2	OXFORD_NANOPORE	2020-03-15 18:00:00	1000cp-replicate01-1h	SRP252977	12-Feb-2020	Plasmid	China	Asia	China: Wuhan	Aisi Fu	human	30.52 N 114.31 E	COVID-19	1000cp-replicate01-1h
SRR11313332	AMPLICON	442	7519	PRJNA612766	SAMN14381271	Pathogen.cl	87448	WUHAN UNIVERSITY	public	sra,fastq	s3,ncbi,gs	s3.us-east-1,ncbi.public,gs.US	SRX7917893	GridION	1000cp-replicate01-30min	SINGLE	PCR	SYNTHETIC	Severe acute respiratory syndrome coronavirus 2	OXFORD_NANOPORE	2020-03-15 18:00:00	1000cp-replicate01-30min	SRP252977	12-Feb-2020	Plasmid	China	Asia	China: Wuhan	Aisi Fu	human	30.52 N 114.31 E	COVID-19	1000cp-replicate01-30min
SRR11313333	AMPLICON	860	1720	PRJNA612766	SAMN14381091	Pathogen.cl	82102	WUHAN UNIVERSITY	public	sra,fastq	s3,gs,ncbi	s3.us-east-1,ncbi.public,gs.US	SRX7917892	GridION	B4-10min	SINGLE	PCR	VIRAL RNA	Severe acute respiratory syndrome coronavirus 2	OXFORD_NANOPORE	2020-03-15 18:00:00	B4-10min	SRP252977	30-Jan-2020	Homo sapiens	China	Asia	China: Wuhan	Renmin Hospital of Wuhan University	human	30.52 N 114.31 E	COVID-19	B4-10min
SRR11313334	AMPLICON	1095	5476	PRJNA612766	SAMN14381073	Pathogen.cl	85551	WUHAN UNIVERSITY	public	sra,fastq	ncbi,s3,gs	s3.us-east-1,ncbi.public,gs.US	SRX7917891	GridION	A1-10min	SINGLE	PCR	VIRAL RNA	Severe acute respiratory syndrome coronavirus 2	OXFORD_NANOPORE	2020-03-15 18:00:00	A1-10min	SRP252977	30-Jan-2020	Homo sapiens	China	Asia	China: Wuhan	Renmin Hospital of Wuhan University	human	30.52 N 114.31 E	COVID-19	A1-10min
SRR11313335	AMPLICON	332	2326	PRJNA612766	SAMN14381270	Pathogen.cl	82641	WUHAN UNIVERSITY	public	sra,fastq	ncbi,s3,gs	gs.US,ncbi.public,s3.us-east-1	SRX7917890	GridION	1000cp-replicate01-10min	SINGLE	PCR	SYNTHETIC	Severe acute respiratory syndrome coronavirus 2	OXFORD_NANOPORE	2020-03-15 18:00:00	1000cp-replicate01-10min	SRP252977	12-Feb-2020	Plasmid	China	Asia	China: Wuhan	Aisi Fu	human	30.52 N 114.31 E	COVID-19	1000cp-replicate01-10min
SRR11313336	AMPLICON	796	542217	PRJNA612766	SAMN14381269	Pathogen.cl	576464	WUHAN UNIVERSITY	public	sra,fastq	gs,s3,ncbi	ncbi.public,gs.US,s3.us-east-1	SRX7917889	GridION	500cp-replicate04-4h	SINGLE	PCR	SYNTHETIC	Severe acute respiratory syndrome coronavirus 2	OXFORD_NANOPORE	2020-03-15 18:00:00	500cp-replicate04-4h	SRP252977	12-Feb-2020	Plasmid	China	Asia	China: Wuhan	Aisi Fu	human	30.52 N 114.31 E	COVID-19	500cp-replicate04-4h
SRR11313337	AMPLICON	799	271903	PRJNA612766	SAMN14381268	Pathogen.cl	329312	WUHAN UNIVERSITY	public	sra,fastq	gs,ncbi,s3	ncbi.public,gs.US,s3.us-east-1	SRX7917888	GridION	500cp-replicate04-2h	SINGLE	PCR	SYNTHETIC	Severe acute respiratory syndrome coronavirus 2	OXFORD_NANOPORE	2020-03-15 18:00:00	500cp-replicate04-2h	SRP252977	12-Feb-2020	Plasmid	China	Asia	China: Wuhan	Aisi Fu	human	30.52 N 114.31 E	COVID-19	500cp-replicate04-2h
SRR11313338	AMPLICON	783	121442	PRJNA612766	SAMN14381267	Pathogen.cl	191607	WUHAN UNIVERSITY	public	fastq,sra	gs,ncbi,s3	gs.US,s3.us-east-1,ncbi.public	SRX7917887	GridION	500cp-replicate04-1h	SINGLE	PCR	SYNTHETIC	Severe acute respiratory syndrome coronavirus 2	OXFORD_NANOPORE	2020-03-15 18:00:00	500cp-replicate04-1h	SRP252977	12-Feb-2020	Plasmid	China	Asia	China: Wuhan	Aisi Fu	human	30.52 N 114.31 E	COVID-19	500cp-replicate04-1h
SRR11313339	AMPLICON	788	70952	PRJNA612766	SAMN14381266	Pathogen.cl	145420	WUHAN UNIVERSITY	public	fastq,sra	s3,gs,ncbi	s3.us-east-1,ncbi.public,gs.US	SRX7917886	GridION	500cp-replicate04-30min	SINGLE	PCR	SYNTHETIC	Severe acute respiratory syndrome coronavirus 2	OXFORD_NANOPORE	2020-03-15 18:00:00	500cp-replicate04-30min	SRP252977	12-Feb-2020	Plasmid	China	Asia	China: Wuhan	Aisi Fu	human	30.52 N 114.31 E	COVID-19	500cp-replicate04-30min
SRR11313340	AMPLICON	792	27753	PRJNA612766	SAMN14381265	Pathogen.cl	105888	WUHAN UNIVERSITY	public	sra,fastq	s3,gs,ncbi	ncbi.public,s3.us-east-1,gs.US	SRX7917885	GridION	500cp-replicate04-10min	SINGLE	PCR	SYNTHETIC	Severe acute respiratory syndrome coronavirus 2	OXFORD_NANOPORE	2020-03-15 18:00:00	500cp-replicate04-10min	SRP252977	12-Feb-2020	Plasmid	China	Asia	China: Wuhan	Aisi Fu	human	30.52 N 114.31 E	COVID-19	500cp-replicate04-10min
SRR11313341	AMPLICON	716	582441	PRJNA612766	SAMN14381264	Pathogen.cl	615750	WUHAN UNIVERSITY	public	sra,fastq	s3,ncbi,gs	s3.us-east-1,ncbi.public,gs.US	SRX7917884	GridION	500cp-replicate03-4h	SINGLE	PCR	SYNTHETIC	Severe acute respiratory syndrome coronavirus 2	OXFORD_NANOPORE	2020-03-15 18:00:00	500cp-replicate03-4h	SRP252977	12-Feb-2020	Plasmid	China	Asia	China: Wuhan	Aisi Fu	human	30.52 N 114.31 E	COVID-19	500cp-replicate03-4h
SRR11313342	AMPLICON	703	273133	PRJNA612766	SAMN14381263	Pathogen.cl	331657	WUHAN UNIVERSITY	public	sra,fastq	s3,gs,ncbi	s3.us-east-1,ncbi.public,gs.US	SRX7917883	GridION	500cp-replicate03-2h	SINGLE	PCR	SYNTHETIC	Severe acute respiratory syndrome coronavirus 2	OXFORD_NANOPORE	2020-03-15 18:00:00	500cp-replicate03-2h	SRP252977	12-Feb-2020	Plasmid	China	Asia	China: Wuhan	Aisi Fu	human	30.52 N 114.31 E	COVID-19	500cp-replicate03-2h
SRR11313343	AMPLICON	695	136999	PRJNA612766	SAMN14381262	Pathogen.cl	206449	WUHAN UNIVERSITY	public	fastq,sra	gs,s3,ncbi	gs.US,ncbi.public,s3.us-east-1	SRX7917882	GridION	500cp-replicate03-1h	SINGLE	PCR	SYNTHETIC	Severe acute respiratory syndrome coronavirus 2	OXFORD_NANOPORE	2020-03-15 18:00:00	500cp-replicate03-1h	SRP252977	12-Feb-2020	Plasmid	China	Asia	China: Wuhan	Aisi Fu	human	30.52 N 114.31 E	COVID-19	500cp-replicate03-1h
SRR11313344	AMPLICON	691	71913	PRJNA612766	SAMN14381261	Pathogen.cl	146677	WUHAN UNIVERSITY	public	fastq,sra	ncbi,s3,gs	ncbi.public,s3.us-east-1,gs.US	SRX7917881	GridION	500cp-replicate03-30min	SINGLE	PCR	SYNTHETIC	Severe acute respiratory syndrome coronavirus 2	OXFORD_NANOPORE	2020-03-15 18:00:00	500cp-replicate03-30min	SRP252977	12-Feb-2020	Plasmid	China	Asia	China: Wuhan	Aisi Fu	human	30.52 N 114.31 E	COVID-19	500cp-replicate03-30min
SRR11313345	AMPLICON	820	167337	PRJNA612766	SAMN14381090	Pathogen.cl	233677	WUHAN UNIVERSITY	public	fastq,sra	ncbi,gs,s3	ncbi.public,gs.US,s3.us-east-1	SRX7917880	GridION	A9-4h	SINGLE	PCR	VIRAL RNA	Severe acute respiratory syndrome coronavirus 2	OXFORD_NANOPORE	2020-03-15 18:00:00	A9-4h	SRP252977	30-Jan-2020	Homo sapiens	China	Asia	China: Wuhan	Renmin Hospital of Wuhan University	human	30.52 N 114.31 E	COVID-19	A9-4h
SRR11313346	AMPLICON	684	27360	PRJNA612766	SAMN14381260	Pathogen.cl	105730	WUHAN UNIVERSITY	public	sra,fastq	gs,ncbi,s3	ncbi.public,s3.us-east-1,gs.US	SRX7917879	GridION	500cp-replicate03-10min	SINGLE	PCR	SYNTHETIC	Severe acute respiratory syndrome coronavirus 2	OXFORD_NANOPORE	2020-03-15 18:00:00	500cp-replicate03-10min	SRP252977	12-Feb-2020	Plasmid	China	Asia	China: Wuhan	Aisi Fu	human	30.52 N 114.31 E	COVID-19	500cp-replicate03-10min
SRR11313347	AMPLICON	727	675579	PRJNA612766	SAMN14381259	Pathogen.cl	701533	WUHAN UNIVERSITY	public	sra,fastq	s3,ncbi,gs	gs.US,ncbi.public,s3.us-east-1	SRX7917878	GridION	500cp-replicate02-4h	SINGLE	PCR	SYNTHETIC	Severe acute respiratory syndrome coronavirus 2	OXFORD_NANOPORE	2020-03-15 18:00:00	500cp-replicate02-4h	SRP252977	12-Feb-2020	Plasmid	China	Asia	China: Wuhan	Aisi Fu	human	30.52 N 114.31 E	COVID-19	500cp-replicate02-4h
SRR11313348	AMPLICON	724	362137	PRJNA612766	SAMN14381258	Pathogen.cl	413590	WUHAN UNIVERSITY	public	fastq,sra	s3,gs,ncbi	s3.us-east-1,gs.US,ncbi.public	SRX7917877	GridION	500cp-replicate02-2h	SINGLE	PCR	SYNTHETIC	Severe acute respiratory syndrome coronavirus 2	OXFORD_NANOPORE	2020-03-15 18:00:00	500cp-replicate02-2h	SRP252977	12-Feb-2020	Plasmid	China	Asia	China: Wuhan	Aisi Fu	human	30.52 N 114.31 E	COVID-19	500cp-replicate02-2h
SRR11313349	AMPLICON	719	173335	PRJNA612766	SAMN14381257	Pathogen.cl	239877	WUHAN UNIVERSITY	public	fastq,sra	ncbi,gs,s3	s3.us-east-1,gs.US,ncbi.public	SRX7917876	GridION	500cp-replicate02-1h	SINGLE	PCR	SYNTHETIC	Severe acute respiratory syndrome coronavirus 2	OXFORD_NANOPORE	2020-03-15 18:00:00	500cp-replicate02-1h	SRP252977	12-Feb-2020	Plasmid	China	Asia	China: Wuhan	Aisi Fu	human	30.52 N 114.31 E	COVID-19	500cp-replicate02-1h
SRR11313350	AMPLICON	716	82423	PRJNA612766	SAMN14381256	Pathogen.cl	156469	WUHAN UNIVERSITY	public	fastq,sra	s3,gs,ncbi	s3.us-east-1,ncbi.public,gs.US	SRX7917875	GridION	500cp-replicate02-30min	SINGLE	PCR	SYNTHETIC	Severe acute respiratory syndrome coronavirus 2	OXFORD_NANOPORE	2020-03-15 18:00:00	500cp-replicate02-30min	SRP252977	12-Feb-2020	Plasmid	China	Asia	China: Wuhan	Aisi Fu	human	30.52 N 114.31 E	COVID-19	500cp-replicate02-30min
SRR11313351	AMPLICON	724	28987	PRJNA612766	SAMN14381255	Pathogen.cl	107269	WUHAN UNIVERSITY	public	fastq,sra	gs,s3,ncbi	ncbi.public,gs.US,s3.us-east-1	SRX7917874	GridION	500cp-replicate02-10min	SINGLE	PCR	SYNTHETIC	Severe acute respiratory syndrome coronavirus 2	OXFORD_NANOPORE	2020-03-15 18:00:00	500cp-replicate02-10min	SRP252977	12-Feb-2020	Plasmid	China	Asia	China: Wuhan	Aisi Fu	human	30.52 N 114.31 E	COVID-19	500cp-replicate02-10min
SRR11313352	AMPLICON	321	91576	PRJNA612766	SAMN14381254	Pathogen.cl	165230	WUHAN UNIVERSITY	public	sra,fastq	gs,s3,ncbi	gs.US,ncbi.public,s3.us-east-1	SRX7917873	GridION	500cp-replicate01-4h	SINGLE	PCR	SYNTHETIC	Severe acute respiratory syndrome coronavirus 2	OXFORD_NANOPORE	2020-03-15 18:00:00	500cp-replicate01-4h	SRP252977	12-Feb-2020	Plasmid	China	Asia	China: Wuhan	Aisi Fu	human	30.52 N 114.31 E	COVID-19	500cp-replicate01-4h
SRR11313353	AMPLICON	326	39773	PRJNA612766	SAMN14381253	Pathogen.cl	117408	WUHAN UNIVERSITY	public	sra,fastq	gs,s3,ncbi	s3.us-east-1,ncbi.public,gs.US	SRX7917872	GridION	500cp-replicate01-2h	SINGLE	PCR	SYNTHETIC	Severe acute respiratory syndrome coronavirus 2	OXFORD_NANOPORE	2020-03-15 18:00:00	500cp-replicate01-2h	SRP252977	12-Feb-2020	Plasmid	China	Asia	China: Wuhan	Aisi Fu	human	30.52 N 114.31 E	COVID-19	500cp-replicate01-2h
SRR11313354	AMPLICON	335	23812	PRJNA612766	SAMN14381252	Pathogen.cl	102679	WUHAN UNIVERSITY	public	sra,fastq	s3,gs,ncbi	gs.US,s3.us-east-1,ncbi.public	SRX7917871	GridION	500cp-replicate01-1h	SINGLE	PCR	SYNTHETIC	Severe acute respiratory syndrome coronavirus 2	OXFORD_NANOPORE	2020-03-15 18:00:00	500cp-replicate01-1h	SRP252977	12-Feb-2020	Plasmid	China	Asia	China: Wuhan	Aisi Fu	human	30.52 N 114.31 E	COVID-19	500cp-replicate01-1h
SRR11313355	AMPLICON	344	12410	PRJNA612766	SAMN14381251	Pathogen.cl	92110	WUHAN UNIVERSITY	public	sra,fastq	ncbi,gs,s3	s3.us-east-1,gs.US,ncbi.public	SRX7917870	GridION	500cp-replicate01-30min	SINGLE	PCR	SYNTHETIC	Severe acute respiratory syndrome coronavirus 2	OXFORD_NANOPORE	2020-03-15 18:00:00	500cp-replicate01-30min	SRP252977	12-Feb-2020	Plasmid	China	Asia	China: Wuhan	Aisi Fu	human	30.52 N 114.31 E	COVID-19	500cp-replicate01-30min
SRR11313356	AMPLICON	755	15116	PRJNA612766	SAMN14381089	Pathogen.cl	94454	WUHAN UNIVERSITY	public	fastq,sra	ncbi,gs,s3	gs.US,s3.us-east-1,ncbi.public	SRX7917869	GridION	A9-10min	SINGLE	PCR	VIRAL RNA	Severe acute respiratory syndrome coronavirus 2	OXFORD_NANOPORE	2020-03-15 18:00:00	A9-10min	SRP252977	30-Jan-2020	Homo sapiens	China	Asia	China: Wuhan	Renmin Hospital of Wuhan University	human	30.52 N 114.31 E	COVID-19	A9-10min
SRR11313357	AMPLICON	318	4458	PRJNA612766	SAMN14381250	Pathogen.cl	84666	WUHAN UNIVERSITY	public	fastq,sra	s3,gs,ncbi	ncbi.public,gs.US,s3.us-east-1	SRX7917868	GridION	500cp-replicate01-10min	SINGLE	PCR	SYNTHETIC	Severe acute respiratory syndrome coronavirus 2	OXFORD_NANOPORE	2020-03-15 18:00:00	500cp-replicate01-10min	SRP252977	12-Feb-2020	Plasmid	China	Asia	China: Wuhan	Aisi Fu	human	30.52 N 114.31 E	COVID-19	500cp-replicate01-10min
SRR11313358	AMPLICON	839	22672	PRJNA612766	SAMN14381249	Pathogen.cl	101380	WUHAN UNIVERSITY	public	sra,fastq	gs,ncbi,s3	ncbi.public,s3.us-east-1,gs.US	SRX7917867	GridION	100cp-replicate04-4h	SINGLE	PCR	SYNTHETIC	Severe acute respiratory syndrome coronavirus 2	OXFORD_NANOPORE	2020-03-15 18:00:00	100cp-replicate04-4h	SRP252977	12-Feb-2020	Plasmid	China	Asia	China: Wuhan	Aisi Fu	human	30.52 N 114.31 E	COVID-19	100cp-replicate04-4h
SRR11313359	AMPLICON	1059	11655	PRJNA612766	SAMN14381248	Pathogen.cl	91224	WUHAN UNIVERSITY	public	sra,fastq	gs,s3,ncbi	gs.US,s3.us-east-1,ncbi.public	SRX7917866	GridION	100cp-replicate04-2h	SINGLE	PCR	SYNTHETIC	Severe acute respiratory syndrome coronavirus 2	OXFORD_NANOPORE	2020-03-15 18:00:00	100cp-replicate04-2h	SRP252977	12-Feb-2020	Plasmid	China	Asia	China: Wuhan	Aisi Fu	human	30.52 N 114.31 E	COVID-19	100cp-replicate04-2h
SRR11313360	AMPLICON	1188	8316	PRJNA612766	SAMN14381247	Pathogen.cl	88158	WUHAN UNIVERSITY	public	fastq,sra	ncbi,gs,s3	ncbi.public,gs.US,s3.us-east-1	SRX7917865	GridION	100cp-replicate04-1h	SINGLE	PCR	SYNTHETIC	Severe acute respiratory syndrome coronavirus 2	OXFORD_NANOPORE	2020-03-15 18:00:00	100cp-replicate04-1h	SRP252977	12-Feb-2020	Plasmid	China	Asia	China: Wuhan	Aisi Fu	human	30.52 N 114.31 E	COVID-19	100cp-replicate04-1h
SRR11313361	AMPLICON	1303	3909	PRJNA612766	SAMN14381246	Pathogen.cl	84137	WUHAN UNIVERSITY	public	sra,fastq	ncbi,gs,s3	s3.us-east-1,gs.US,ncbi.public	SRX7917864	GridION	100cp-replicate04-30min	SINGLE	PCR	SYNTHETIC	Severe acute respiratory syndrome coronavirus 2	OXFORD_NANOPORE	2020-03-15 18:00:00	100cp-replicate04-30min	SRP252977	12-Feb-2020	Plasmid	China	Asia	China: Wuhan	Aisi Fu	human	30.52 N 114.31 E	COVID-19	100cp-replicate04-30min
SRR11313362	AMPLICON	666	27996	PRJNA612766	SAMN14381245	Pathogen.cl	106328	WUHAN UNIVERSITY	public	sra,fastq	s3,ncbi,gs	s3.us-east-1,ncbi.public,gs.US	SRX7917863	GridION	100cp-replicate03-4h	SINGLE	PCR	SYNTHETIC	Severe acute respiratory syndrome coronavirus 2	OXFORD_NANOPORE	2020-03-15 18:00:00	100cp-replicate03-4h	SRP252977	12-Feb-2020	Plasmid	China	Asia	China: Wuhan	Aisi Fu	human	30.52 N 114.31 E	COVID-19	100cp-replicate03-4h
SRR11313363	AMPLICON	624	14361	PRJNA612766	SAMN14381244	Pathogen.cl	93795	WUHAN UNIVERSITY	public	sra,fastq	s3,gs,ncbi	ncbi.public,gs.US,s3.us-east-1	SRX7917862	GridION	100cp-replicate03-2h	SINGLE	PCR	SYNTHETIC	Severe acute respiratory syndrome coronavirus 2	OXFORD_NANOPORE	2020-03-15 18:00:00	100cp-replicate03-2h	SRP252977	12-Feb-2020	Plasmid	China	Asia	China: Wuhan	Aisi Fu	human	30.52 N 114.31 E	COVID-19	100cp-replicate03-2h
SRR11313364	AMPLICON	621	6219	PRJNA612766	SAMN14381243	Pathogen.cl	86308	WUHAN UNIVERSITY	public	sra,fastq	ncbi,s3,gs	s3.us-east-1,gs.US,ncbi.public	SRX7917861	GridION	100cp-replicate03-1h	SINGLE	PCR	SYNTHETIC	Severe acute respiratory syndrome coronavirus 2	OXFORD_NANOPORE	2020-03-15 18:00:00	100cp-replicate03-1h	SRP252977	12-Feb-2020	Plasmid	China	Asia	China: Wuhan	Aisi Fu	human	30.52 N 114.31 E	COVID-19	100cp-replicate03-1h
SRR11313365	AMPLICON	532	2661	PRJNA612766	SAMN14381242	Pathogen.cl	82996	WUHAN UNIVERSITY	public	sra,fastq	s3,gs,ncbi	gs.US,ncbi.public,s3.us-east-1	SRX7917860	GridION	100cp-replicate03-30min	SINGLE	PCR	SYNTHETIC	Severe acute respiratory syndrome coronavirus 2	OXFORD_NANOPORE	2020-03-15 18:00:00	100cp-replicate03-30min	SRP252977	12-Feb-2020	Plasmid	China	Asia	China: Wuhan	Aisi Fu	human	30.52 N 114.31 E	COVID-19	100cp-replicate03-30min
SRR11313366	AMPLICON	506	1012	PRJNA612766	SAMN14381241	Pathogen.cl	81466	WUHAN UNIVERSITY	public	fastq,sra	s3,gs,ncbi	ncbi.public,gs.US,s3.us-east-1	SRX7917859	GridION	100cp-replicate03-10min	SINGLE	PCR	SYNTHETIC	Severe acute respiratory syndrome coronavirus 2	OXFORD_NANOPORE	2020-03-15 18:00:00	100cp-replicate03-10min	SRP252977	12-Feb-2020	Plasmid	China	Asia	China: Wuhan	Aisi Fu	human	30.52 N 114.31 E	COVID-19	100cp-replicate03-10min
SRR11313367	AMPLICON	1177	37685	PRJNA612766	SAMN14381088	Pathogen.cl	115107	WUHAN UNIVERSITY	public	fastq,sra	ncbi,gs,s3	gs.US,s3.us-east-1,ncbi.public	SRX7917858	GridION	A8-4h	SINGLE	PCR	VIRAL RNA	Severe acute respiratory syndrome coronavirus 2	OXFORD_NANOPORE	2020-03-15 18:00:00	A8-4h	SRP252977	30-Jan-2020	Homo sapiens	China	Asia	China: Wuhan	Renmin Hospital of Wuhan University	human	30.52 N 114.31 E	COVID-19	A8-4h
SRR11313368	AMPLICON	705	1043911	PRJNA612766	SAMN14381240	Pathogen.cl	1038215	WUHAN UNIVERSITY	public	sra,fastq	gs,s3,ncbi	ncbi.public,s3.us-east-1,gs.US	SRX7917857	GridION	100cp-replicate02-4h	SINGLE	PCR	SYNTHETIC	Severe acute respiratory syndrome coronavirus 2	OXFORD_NANOPORE	2020-03-15 18:00:00	100cp-replicate02-4h	SRP252977	12-Feb-2020	Plasmid	China	Asia	China: Wuhan	Aisi Fu	human	30.52 N 114.31 E	COVID-19	100cp-replicate02-4h
SRR11313369	AMPLICON	704	505483	PRJNA612766	SAMN14381239	Pathogen.cl	544310	WUHAN UNIVERSITY	public	fastq,sra	ncbi,gs,s3	gs.US,s3.us-east-1,ncbi.public	SRX7917856	GridION	100cp-replicate02-2h	SINGLE	PCR	SYNTHETIC	Severe acute respiratory syndrome coronavirus 2	OXFORD_NANOPORE	2020-03-15 18:00:00	100cp-replicate02-2h	SRP252977	12-Feb-2020	Plasmid	China	Asia	China: Wuhan	Aisi Fu	human	30.52 N 114.31 E	COVID-19	100cp-replicate02-2h
SRR11313370	AMPLICON	708	258599	PRJNA612766	SAMN14381238	Pathogen.cl	317891	WUHAN UNIVERSITY	public	fastq,sra	ncbi,s3,gs	gs.US,ncbi.public,s3.us-east-1	SRX7917855	GridION	100cp-replicate02-1h	SINGLE	PCR	SYNTHETIC	Severe acute respiratory syndrome coronavirus 2	OXFORD_NANOPORE	2020-03-15 18:00:00	100cp-replicate02-1h	SRP252977	12-Feb-2020	Plasmid	China	Asia	China: Wuhan	Aisi Fu	human	30.52 N 114.31 E	COVID-19	100cp-replicate02-1h
SRR11313371	AMPLICON	723	130246	PRJNA612766	SAMN14381237	Pathogen.cl	200213	WUHAN UNIVERSITY	public	sra,fastq	ncbi,s3,gs	gs.US,s3.us-east-1,ncbi.public	SRX7917854	GridION	100cp-replicate02-30min	SINGLE	PCR	SYNTHETIC	Severe acute respiratory syndrome coronavirus 2	OXFORD_NANOPORE	2020-03-15 18:00:00	100cp-replicate02-30min	SRP252977	12-Feb-2020	Plasmid	China	Asia	China: Wuhan	Aisi Fu	human	30.52 N 114.31 E	COVID-19	100cp-replicate02-30min
SRR11313372	AMPLICON	751	50349	PRJNA612766	SAMN14381236	Pathogen.cl	126969	WUHAN UNIVERSITY	public	sra,fastq	ncbi,s3,gs	ncbi.public,s3.us-east-1,gs.US	SRX7917853	GridION	100cp-replicate02-10min	SINGLE	PCR	SYNTHETIC	Severe acute respiratory syndrome coronavirus 2	OXFORD_NANOPORE	2020-03-15 18:00:00	100cp-replicate02-10min	SRP252977	12-Feb-2020	Plasmid	China	Asia	China: Wuhan	Aisi Fu	human	30.52 N 114.31 E	COVID-19	100cp-replicate02-10min
SRR11313373	AMPLICON	231	35615	PRJNA612766	SAMN14381235	Pathogen.cl	113605	WUHAN UNIVERSITY	public	sra,fastq	gs,ncbi,s3	s3.us-east-1,ncbi.public,gs.US	SRX7917852	GridION	100cp-replicate01-4h	SINGLE	PCR	SYNTHETIC	Severe acute respiratory syndrome coronavirus 2	OXFORD_NANOPORE	2020-03-15 18:00:00	100cp-replicate01-4h	SRP252977	12-Feb-2020	Plasmid	China	Asia	China: Wuhan	Aisi Fu	human	30.52 N 114.31 E	COVID-19	100cp-replicate01-4h
SRR11313374	AMPLICON	212	19092	PRJNA612766	SAMN14381234	Pathogen.cl	98317	WUHAN UNIVERSITY	public	sra,fastq	ncbi,s3,gs	ncbi.public,gs.US,s3.us-east-1	SRX7917851	GridION	100cp-replicate01-2h	SINGLE	PCR	SYNTHETIC	Severe acute respiratory syndrome coronavirus 2	OXFORD_NANOPORE	2020-03-15 18:00:00	100cp-replicate01-2h	SRP252977	12-Feb-2020	Plasmid	China	Asia	China: Wuhan	Aisi Fu	human	30.52 N 114.31 E	COVID-19	100cp-replicate01-2h
SRR11313375	AMPLICON	209	9614	PRJNA612766	SAMN14381233	Pathogen.cl	89544	WUHAN UNIVERSITY	public	fastq,sra	gs,ncbi,s3	ncbi.public,s3.us-east-1,gs.US	SRX7917850	GridION	100cp-replicate01-1h	SINGLE	PCR	SYNTHETIC	Severe acute respiratory syndrome coronavirus 2	OXFORD_NANOPORE	2020-03-15 18:00:00	100cp-replicate01-1h	SRP252977	12-Feb-2020	Plasmid	China	Asia	China: Wuhan	Aisi Fu	human	30.52 N 114.31 E	COVID-19	100cp-replicate01-1h
SRR11313376	AMPLICON	206	5162	PRJNA612766	SAMN14381232	Pathogen.cl	85392	WUHAN UNIVERSITY	public	sra,fastq	ncbi,s3,gs	s3.us-east-1,ncbi.public,gs.US	SRX7917849	GridION	100cp-replicate01-30min	SINGLE	PCR	SYNTHETIC	Severe acute respiratory syndrome coronavirus 2	OXFORD_NANOPORE	2020-03-15 18:00:00	100cp-replicate01-30min	SRP252977	12-Feb-2020	Plasmid	China	Asia	China: Wuhan	Aisi Fu	human	30.52 N 114.31 E	COVID-19	100cp-replicate01-30min
SRR11313377	AMPLICON	204	1633	PRJNA612766	SAMN14381231	Pathogen.cl	82072	WUHAN UNIVERSITY	public	sra,fastq	s3,gs,ncbi	s3.us-east-1,gs.US,ncbi.public	SRX7917848	GridION	100cp-replicate01-10min	SINGLE	PCR	SYNTHETIC	Severe acute respiratory syndrome coronavirus 2	OXFORD_NANOPORE	2020-03-15 18:00:00	100cp-replicate01-10min	SRP252977	12-Feb-2020	Plasmid	China	Asia	China: Wuhan	Aisi Fu	human	30.52 N 114.31 E	COVID-19	100cp-replicate01-10min
SRR11313378	AMPLICON	786	786	PRJNA612766	SAMN14381087	Pathogen.cl	78818	WUHAN UNIVERSITY	public	fastq,sra	s3,gs,ncbi	ncbi.public,s3.us-east-1,gs.US	SRX7917847	GridION	A8-10min	SINGLE	PCR	VIRAL RNA	Severe acute respiratory syndrome coronavirus 2	OXFORD_NANOPORE	2020-03-15 18:00:00	A8-10min	SRP252977	30-Jan-2020	Homo sapiens	China	Asia	China: Wuhan	Renmin Hospital of Wuhan University	human	30.52 N 114.31 E	COVID-19	A8-10min
SRR11313379	AMPLICON	543	120159	PRJNA612766	SAMN14381230	Pathogen.cl	191254	WUHAN UNIVERSITY	public	fastq,sra	s3,ncbi,gs	s3.us-east-1,gs.US,ncbi.public	SRX7917846	GridION	10cp-replicate04-4h	SINGLE	PCR	SYNTHETIC	Severe acute respiratory syndrome coronavirus 2	OXFORD_NANOPORE	2020-03-15 18:00:00	10cp-replicate04-4h	SRP252977	12-Feb-2020	Plasmid	China	Asia	China: Wuhan	Aisi Fu	human	30.52 N 114.31 E	COVID-19	10cp-replicate04-4h
SRR11313380	AMPLICON	525	63100	PRJNA612766	SAMN14381229	Pathogen.cl	138757	WUHAN UNIVERSITY	public	sra,fastq	ncbi,gs,s3	ncbi.public,gs.US,s3.us-east-1	SRX7917845	GridION	10cp-replicate04-2h	SINGLE	PCR	SYNTHETIC	Severe acute respiratory syndrome coronavirus 2	OXFORD_NANOPORE	2020-03-15 18:00:00	10cp-replicate04-2h	SRP252977	12-Feb-2020	Plasmid	China	Asia	China: Wuhan	Aisi Fu	human	30.52 N 114.31 E	COVID-19	10cp-replicate04-2h
SRR11313381	AMPLICON	551	35822	PRJNA612766	SAMN14381228	Pathogen.cl	113617	WUHAN UNIVERSITY	public	fastq,sra	ncbi,s3,gs	s3.us-east-1,gs.US,ncbi.public	SRX7917844	GridION	10cp-replicate04-1h	SINGLE	PCR	SYNTHETIC	Severe acute respiratory syndrome coronavirus 2	OXFORD_NANOPORE	2020-03-15 18:00:00	10cp-replicate04-1h	SRP252977	12-Feb-2020	Plasmid	China	Asia	China: Wuhan	Aisi Fu	human	30.52 N 114.31 E	COVID-19	10cp-replicate04-1h
SRR11313382	AMPLICON	553	19363	PRJNA612766	SAMN14381227	Pathogen.cl	98458	WUHAN UNIVERSITY	public	sra,fastq	ncbi,gs,s3	ncbi.public,s3.us-east-1,gs.US	SRX7917843	GridION	10cp-replicate04-30min	SINGLE	PCR	SYNTHETIC	Severe acute respiratory syndrome coronavirus 2	OXFORD_NANOPORE	2020-03-15 18:00:00	10cp-replicate04-30min	SRP252977	12-Feb-2020	Plasmid	China	Asia	China: Wuhan	Aisi Fu	human	30.52 N 114.31 E	COVID-19	10cp-replicate04-30min
SRR11313383	AMPLICON	489	6858	PRJNA612766	SAMN14381226	Pathogen.cl	86919	WUHAN UNIVERSITY	public	fastq,sra	gs,s3,ncbi	ncbi.public,s3.us-east-1,gs.US	SRX7917842	GridION	10cp-replicate04-10min	SINGLE	PCR	SYNTHETIC	Severe acute respiratory syndrome coronavirus 2	OXFORD_NANOPORE	2020-03-15 18:00:00	10cp-replicate04-10min	SRP252977	12-Feb-2020	Plasmid	China	Asia	China: Wuhan	Aisi Fu	human	30.52 N 114.31 E	COVID-19	10cp-replicate04-10min
SRR11313384	AMPLICON	564	65506	PRJNA612766	SAMN14381225	Pathogen.cl	140844	WUHAN UNIVERSITY	public	sra,fastq	gs,ncbi,s3	gs.US,ncbi.public,s3.us-east-1	SRX7917841	GridION	10cp-replicate03-4h	SINGLE	PCR	SYNTHETIC	Severe acute respiratory syndrome coronavirus 2	OXFORD_NANOPORE	2020-03-15 18:00:00	10cp-replicate03-4h	SRP252977	12-Feb-2020	Plasmid	China	Asia	China: Wuhan	Aisi Fu	human	30.52 N 114.31 E	COVID-19	10cp-replicate03-4h
SRR11313385	AMPLICON	555	28868	PRJNA612766	SAMN14381224	Pathogen.cl	107180	WUHAN UNIVERSITY	public	sra,fastq	ncbi,gs,s3	gs.US,s3.us-east-1,ncbi.public	SRX7917840	GridION	10cp-replicate03-2h	SINGLE	PCR	SYNTHETIC	Severe acute respiratory syndrome coronavirus 2	OXFORD_NANOPORE	2020-03-15 18:00:00	10cp-replicate03-2h	SRP252977	12-Feb-2020	Plasmid	China	Asia	China: Wuhan	Aisi Fu	human	30.52 N 114.31 E	COVID-19	10cp-replicate03-2h
SRR11313386	AMPLICON	510	12242	PRJNA612766	SAMN14381223	Pathogen.cl	91831	WUHAN UNIVERSITY	public	fastq,sra	gs,ncbi,s3	s3.us-east-1,ncbi.public,gs.US	SRX7917839	GridION	10cp-replicate03-1h	SINGLE	PCR	SYNTHETIC	Severe acute respiratory syndrome coronavirus 2	OXFORD_NANOPORE	2020-03-15 18:00:00	10cp-replicate03-1h	SRP252977	12-Feb-2020	Plasmid	China	Asia	China: Wuhan	Aisi Fu	human	30.52 N 114.31 E	COVID-19	10cp-replicate03-1h
SRR11313387	AMPLICON	434	4784	PRJNA612766	SAMN14381222	Pathogen.cl	84904	WUHAN UNIVERSITY	public	sra,fastq	gs,ncbi,s3	gs.US,ncbi.public,s3.us-east-1	SRX7917838	GridION	10cp-replicate03-30min	SINGLE	PCR	SYNTHETIC	Severe acute respiratory syndrome coronavirus 2	OXFORD_NANOPORE	2020-03-15 18:00:00	10cp-replicate03-30min	SRP252977	12-Feb-2020	Plasmid	China	Asia	China: Wuhan	Aisi Fu	human	30.52 N 114.31 E	COVID-19	10cp-replicate03-30min
SRR11313388	AMPLICON	408	1634	PRJNA612766	SAMN14381221	Pathogen.cl	82004	WUHAN UNIVERSITY	public	fastq,sra	gs,s3,ncbi	gs.US,s3.us-east-1,ncbi.public	SRX7917837	GridION	10cp-replicate03-10min	SINGLE	PCR	SYNTHETIC	Severe acute respiratory syndrome coronavirus 2	OXFORD_NANOPORE	2020-03-15 18:00:00	10cp-replicate03-10min	SRP252977	12-Feb-2020	Plasmid	China	Asia	China: Wuhan	Aisi Fu	human	30.52 N 114.31 E	COVID-19	10cp-replicate03-10min
SRR11313389	AMPLICON	783	493743	PRJNA612766	SAMN14381086	Pathogen.cl	531684	WUHAN UNIVERSITY	public	fastq,sra	gs,s3,ncbi	gs.US,s3.us-east-1,ncbi.public	SRX7917836	GridION	A7-4h	SINGLE	PCR	VIRAL RNA	Severe acute respiratory syndrome coronavirus 2	OXFORD_NANOPORE	2020-03-15 18:00:00	A7-4h	SRP252977	30-Jan-2020	Homo sapiens	China	Asia	China: Wuhan	Renmin Hospital of Wuhan University	human	30.52 N 114.31 E	COVID-19	A7-4h
SRR11313390	AMPLICON	600	222897	PRJNA612766	SAMN14381220	Pathogen.cl	285591	WUHAN UNIVERSITY	public	fastq,sra	s3,ncbi,gs	s3.us-east-1,ncbi.public,gs.US	SRX7917835	GridION	10cp-replicate02-4h	SINGLE	PCR	SYNTHETIC	Severe acute respiratory syndrome coronavirus 2	OXFORD_NANOPORE	2020-03-15 18:00:00	10cp-replicate02-4h	SRP252977	12-Feb-2020	Plasmid	China	Asia	China: Wuhan	Aisi Fu	human	30.52 N 114.31 E	COVID-19	10cp-replicate02-4h
SRR11313391	AMPLICON	599	109657	PRJNA612766	SAMN14381219	Pathogen.cl	181409	WUHAN UNIVERSITY	public	fastq,sra	ncbi,gs,s3	s3.us-east-1,gs.US,ncbi.public	SRX7917834	GridION	10cp-replicate02-2h	SINGLE	PCR	SYNTHETIC	Severe acute respiratory syndrome coronavirus 2	OXFORD_NANOPORE	2020-03-15 18:00:00	10cp-replicate02-2h	SRP252977	12-Feb-2020	Plasmid	China	Asia	China: Wuhan	Aisi Fu	human	30.52 N 114.31 E	COVID-19	10cp-replicate02-2h
SRR11313392	AMPLICON	588	50584	PRJNA612766	SAMN14381218	Pathogen.cl	127136	WUHAN UNIVERSITY	public	fastq,sra	gs,ncbi,s3	gs.US,s3.us-east-1,ncbi.public	SRX7917833	GridION	10cp-replicate02-1h	SINGLE	PCR	SYNTHETIC	Severe acute respiratory syndrome coronavirus 2	OXFORD_NANOPORE	2020-03-15 18:00:00	10cp-replicate02-1h	SRP252977	12-Feb-2020	Plasmid	China	Asia	China: Wuhan	Aisi Fu	human	30.52 N 114.31 E	COVID-19	10cp-replicate02-1h
SRR11313393	AMPLICON	649	25996	PRJNA612766	SAMN14381217	Pathogen.cl	104538	WUHAN UNIVERSITY	public	sra,fastq	ncbi,s3,gs	ncbi.public,gs.US,s3.us-east-1	SRX7917832	GridION	10cp-replicate02-30min	SINGLE	PCR	SYNTHETIC	Severe acute respiratory syndrome coronavirus 2	OXFORD_NANOPORE	2020-03-15 18:00:00	10cp-replicate02-30min	SRP252977	12-Feb-2020	Plasmid	China	Asia	China: Wuhan	Aisi Fu	human	30.52 N 114.31 E	COVID-19	10cp-replicate02-30min
SRR11313394	AMPLICON	674	7419	PRJNA612766	SAMN14381216	Pathogen.cl	87397	WUHAN UNIVERSITY	public	sra,fastq	gs,ncbi,s3	s3.us-east-1,gs.US,ncbi.public	SRX7917831	GridION	10cp-replicate02-10min	SINGLE	PCR	SYNTHETIC	Severe acute respiratory syndrome coronavirus 2	OXFORD_NANOPORE	2020-03-15 18:00:00	10cp-replicate02-10min	SRP252977	12-Feb-2020	Plasmid	China	Asia	China: Wuhan	Aisi Fu	human	30.52 N 114.31 E	COVID-19	10cp-replicate02-10min
SRR11313395	AMPLICON	711	103183	PRJNA612766	SAMN14381215	Pathogen.cl	175312	WUHAN UNIVERSITY	public	sra,fastq	s3,gs,ncbi	gs.US,s3.us-east-1,ncbi.public	SRX7917830	GridION	10cp-replicate01-4h	SINGLE	PCR	SYNTHETIC	Severe acute respiratory syndrome coronavirus 2	OXFORD_NANOPORE	2020-03-15 18:00:00	10cp-replicate01-4h	SRP252977	12-Feb-2020	Plasmid	China	Asia	China: Wuhan	Aisi Fu	human	30.52 N 114.31 E	COVID-19	10cp-replicate01-4h
SRR11313396	AMPLICON	703	48542	PRJNA612766	SAMN14381214	Pathogen.cl	125246	WUHAN UNIVERSITY	public	fastq,sra	ncbi,gs,s3	ncbi.public,s3.us-east-1,gs.US	SRX7917829	GridION	10cp-replicate01-2h	SINGLE	PCR	SYNTHETIC	Severe acute respiratory syndrome coronavirus 2	OXFORD_NANOPORE	2020-03-15 18:00:00	10cp-replicate01-2h	SRP252977	12-Feb-2020	Plasmid	China	Asia	China: Wuhan	Aisi Fu	human	30.52 N 114.31 E	COVID-19	10cp-replicate01-2h
SRR11313397	AMPLICON	698	24448	PRJNA612766	SAMN14381213	Pathogen.cl	103078	WUHAN UNIVERSITY	public	fastq,sra	ncbi,s3,gs	s3.us-east-1,ncbi.public,gs.US	SRX7917828	GridION	10cp-replicate01-1h	SINGLE	PCR	SYNTHETIC	Severe acute respiratory syndrome coronavirus 2	OXFORD_NANOPORE	2020-03-15 18:00:00	10cp-replicate01-1h	SRP252977	12-Feb-2020	Plasmid	China	Asia	China: Wuhan	Aisi Fu	human	30.52 N 114.31 E	COVID-19	10cp-replicate01-1h
SRR11313398	AMPLICON	677	10165	PRJNA612766	SAMN14381212	Pathogen.cl	89904	WUHAN UNIVERSITY	public	sra,fastq	ncbi,s3,gs	gs.US,ncbi.public,s3.us-east-1	SRX7917827	GridION	10cp-replicate01-30min	SINGLE	PCR	SYNTHETIC	Severe acute respiratory syndrome coronavirus 2	OXFORD_NANOPORE	2020-03-15 18:00:00	10cp-replicate01-30min	SRP252977	12-Feb-2020	Plasmid	China	Asia	China: Wuhan	Aisi Fu	human	30.52 N 114.31 E	COVID-19	10cp-replicate01-30min
SRR11313399	AMPLICON	658	1976	PRJNA612766	SAMN14381211	Pathogen.cl	82307	WUHAN UNIVERSITY	public	sra,fastq	s3,ncbi,gs	s3.us-east-1,ncbi.public,gs.US	SRX7917826	GridION	10cp-replicate01-10min	SINGLE	PCR	SYNTHETIC	Severe acute respiratory syndrome coronavirus 2	OXFORD_NANOPORE	2020-03-15 18:00:00	10cp-replicate01-10min	SRP252977	12-Feb-2020	Plasmid	China	Asia	China: Wuhan	Aisi Fu	human	30.52 N 114.31 E	COVID-19	10cp-replicate01-10min
SRR11313400	AMPLICON	754	58134	PRJNA612766	SAMN14381085	Pathogen.cl	133754	WUHAN UNIVERSITY	public	sra,fastq	gs,ncbi,s3	gs.US,s3.us-east-1,ncbi.public	SRX7917825	GridION	A7-10min	SINGLE	PCR	VIRAL RNA	Severe acute respiratory syndrome coronavirus 2	OXFORD_NANOPORE	2020-03-15 18:00:00	A7-10min	SRP252977	30-Jan-2020	Homo sapiens	China	Asia	China: Wuhan	Renmin Hospital of Wuhan University	human	30.52 N 114.31 E	COVID-19	A7-10min
SRR11313401	AMPLICON	811	3244	PRJNA612766	SAMN14381210	Pathogen.cl	83511	WUHAN UNIVERSITY	public	fastq,sra	s3,gs,ncbi	gs.US,s3.us-east-1,ncbi.public	SRX7917824	GridION	0cp-replicate04-4h	SINGLE	PCR	SYNTHETIC	Severe acute respiratory syndrome coronavirus 2	OXFORD_NANOPORE	2020-03-15 18:00:00	0cp-replicate04-4h	SRP252977	12-Feb-2020	Plasmid	China	Asia	China: Wuhan	Aisi Fu	human	30.52 N 114.31 E	COVID-19	0cp-replicate04-4h
SRR11313402	AMPLICON	529	1058	PRJNA612766	SAMN14381209	Pathogen.cl	81481	WUHAN UNIVERSITY	public	fastq,sra	ncbi,s3,gs	gs.US,s3.us-east-1,ncbi.public	SRX7917823	GridION	0cp-replicate04-2h	SINGLE	PCR	SYNTHETIC	Severe acute respiratory syndrome coronavirus 2	OXFORD_NANOPORE	2020-03-15 18:00:00	0cp-replicate04-2h	SRP252977	12-Feb-2020	Plasmid	China	Asia	China: Wuhan	Aisi Fu	human	30.52 N 114.31 E	COVID-19	0cp-replicate04-2h
SRR11313403	AMPLICON	268	268	PRJNA612766	SAMN14381208	Pathogen.cl	78061	WUHAN UNIVERSITY	public	sra,fastq	s3,gs,ncbi	ncbi.public,s3.us-east-1,gs.US	SRX7917822	GridION	0cp-replicate04-1h	SINGLE	PCR	SYNTHETIC	Severe acute respiratory syndrome coronavirus 2	OXFORD_NANOPORE	2020-03-15 18:00:00	0cp-replicate04-1h	SRP252977	12-Feb-2020	Plasmid	China	Asia	China: Wuhan	Aisi Fu	human	30.52 N 114.31 E	COVID-19	0cp-replicate04-1h
SRR11313404	AMPLICON	1199	11990	PRJNA612766	SAMN14381207	Pathogen.cl	91577	WUHAN UNIVERSITY	public	sra,fastq	ncbi,s3,gs	s3.us-east-1,gs.US,ncbi.public	SRX7917821	GridION	0cp-replicate03-4h	SINGLE	PCR	SYNTHETIC	Severe acute respiratory syndrome coronavirus 2	OXFORD_NANOPORE	2020-03-15 18:00:00	0cp-replicate03-4h	SRP252977	12-Feb-2020	Plasmid	China	Asia	China: Wuhan	Aisi Fu	human	30.52 N 114.31 E	COVID-19	0cp-replicate03-4h
SRR11313405	AMPLICON	1298	7790	PRJNA612766	SAMN14381206	Pathogen.cl	87625	WUHAN UNIVERSITY	public	sra,fastq	gs,ncbi,s3	ncbi.public,s3.us-east-1,gs.US	SRX7917820	GridION	0cp-replicate03-2h	SINGLE	PCR	SYNTHETIC	Severe acute respiratory syndrome coronavirus 2	OXFORD_NANOPORE	2020-03-15 18:00:00	0cp-replicate03-2h	SRP252977	12-Feb-2020	Plasmid	China	Asia	China: Wuhan	Aisi Fu	human	30.52 N 114.31 E	COVID-19	0cp-replicate03-2h
SRR11313406	AMPLICON	1379	67617	PRJNA612766	SAMN14381170	Pathogen.cl	142703	WUHAN UNIVERSITY	public	fastq,sra	ncbi,s3,gs	ncbi.public,s3.us-east-1,gs.US	SRX7917819	GridION	R02-4h	SINGLE	PCR	VIRAL RNA	Severe acute respiratory syndrome coronavirus 2	OXFORD_NANOPORE	2020-03-15 18:00:00	R02-4h	SRP252977	12-Feb-2020	Homo sapiens	China	Asia	China: Wuhan	Renmin Hospital of Wuhan University	human	30.52 N 114.31 E	COVID-19	R02-4h
SRR11313407	AMPLICON	1542	4627	PRJNA612766	SAMN14381205	Pathogen.cl	84732	WUHAN UNIVERSITY	public	sra,fastq	gs,s3,ncbi	ncbi.public,s3.us-east-1,gs.US	SRX7917751	GridION	0cp-replicate03-1h	SINGLE	PCR	SYNTHETIC	Severe acute respiratory syndrome coronavirus 2	OXFORD_NANOPORE	2020-03-15 18:00:00	0cp-replicate03-1h	SRP252977	12-Feb-2020	Plasmid	China	Asia	China: Wuhan	Aisi Fu	human	30.52 N 114.31 E	COVID-19	0cp-replicate03-1h
SRR11313408	AMPLICON	1423	4269	PRJNA612766	SAMN14381169	Pathogen.cl	84477	WUHAN UNIVERSITY	public	fastq,sra	ncbi,s3,gs	s3.us-east-1,ncbi.public,gs.US	SRX7917818	GridION	R02-10min	SINGLE	PCR	VIRAL RNA	Severe acute respiratory syndrome coronavirus 2	OXFORD_NANOPORE	2020-03-15 18:00:00	R02-10min	SRP252977	12-Feb-2020	Homo sapiens	China	Asia	China: Wuhan	Renmin Hospital of Wuhan University	human	30.52 N 114.31 E	COVID-19	R02-10min
SRR11313409	AMPLICON	887	62994	PRJNA612766	SAMN14381168	Pathogen.cl	138531	WUHAN UNIVERSITY	public	fastq,sra	s3,ncbi,gs	gs.US,s3.us-east-1,ncbi.public	SRX7917817	GridION	R01-4h	SINGLE	PCR	VIRAL RNA	Severe acute respiratory syndrome coronavirus 2	OXFORD_NANOPORE	2020-03-15 18:00:00	R01-4h	SRP252977	12-Feb-2020	Homo sapiens	China	Asia	China: Wuhan	Renmin Hospital of Wuhan University	human	30.52 N 114.31 E	COVID-19	R01-4h
SRR11313410	AMPLICON	1348	2697	PRJNA612766	SAMN14381167	Pathogen.cl	83043	WUHAN UNIVERSITY	public	sra,fastq	s3,gs,ncbi	s3.us-east-1,ncbi.public,gs.US	SRX7917816	GridION	R01-10min	SINGLE	PCR	VIRAL RNA	Severe acute respiratory syndrome coronavirus 2	OXFORD_NANOPORE	2020-03-15 18:00:00	R01-10min	SRP252977	12-Feb-2020	Homo sapiens	China	Asia	China: Wuhan	Renmin Hospital of Wuhan University	human	30.52 N 114.31 E	COVID-19	R01-10min
SRR11313411	AMPLICON	795	3245589	PRJNA612766	SAMN14381166	Pathogen.cl	3061554	WUHAN UNIVERSITY	public	fastq,sra	ncbi,gs,s3	s3.us-east-1,gs.US,ncbi.public	SRX7917815	GridION	PC2-4h	SINGLE	PCR	OTHER	Severe acute respiratory syndrome coronavirus 2	OXFORD_NANOPORE	2020-03-15 18:00:00	PC2-4h	SRP252977	30-Jan-2020	Homo sapiens	China	Asia	China: Wuhan	Renmin Hospital of Wuhan University	human	30.52 N 114.31 E	COVID-19	PC2-4h
SRR11313412	AMPLICON	770	184045	PRJNA612766	SAMN14381165	Pathogen.cl	249318	WUHAN UNIVERSITY	public	fastq,sra	s3,ncbi,gs	s3.us-east-1,gs.US,ncbi.public	SRX7917814	GridION	PC2-10min	SINGLE	PCR	OTHER	Severe acute respiratory syndrome coronavirus 2	OXFORD_NANOPORE	2020-03-15 18:00:00	PC2-10min	SRP252977	30-Jan-2020	Homo sapiens	China	Asia	China: Wuhan	Renmin Hospital of Wuhan University	human	30.52 N 114.31 E	COVID-19	PC2-10min
SRR11313413	AMPLICON	1507	9045	PRJNA612766	SAMN14381164	Pathogen.cl	88806	WUHAN UNIVERSITY	public	fastq,sra	s3,gs,ncbi	ncbi.public,gs.US,s3.us-east-1	SRX7917813	GridION	NC2-4h	SINGLE	PCR	OTHER	Severe acute respiratory syndrome coronavirus 2	OXFORD_NANOPORE	2020-03-15 18:00:00	NC2-4h	SRP252977	30-Jan-2020	Homo sapiens	China	Asia	China: Wuhan	Renmin Hospital of Wuhan University	human	30.52 N 114.31 E	COVID-19	NC2-4h
SRR11313414	AMPLICON	1055	37985	PRJNA612766	SAMN14381163	Pathogen.cl	115430	WUHAN UNIVERSITY	public	fastq,sra	gs,ncbi,s3	ncbi.public,s3.us-east-1,gs.US	SRX7917812	GridION	H3-4h	SINGLE	PCR	VIRAL RNA	Severe acute respiratory syndrome coronavirus 2	OXFORD_NANOPORE	2020-03-15 18:00:00	H3-4h	SRP252977	30-Jan-2020	Homo sapiens	China	Asia	China: Wuhan	Renmin Hospital of Wuhan University	human	30.52 N 114.31 E	COVID-19	H3-4h
SRR11313415	AMPLICON	637	3186	PRJNA612766	SAMN14381162	Pathogen.cl	83449	WUHAN UNIVERSITY	public	sra,fastq	gs,ncbi,s3	s3.us-east-1,gs.US,ncbi.public	SRX7917811	GridION	H3-10min	SINGLE	PCR	VIRAL RNA	Severe acute respiratory syndrome coronavirus 2	OXFORD_NANOPORE	2020-03-15 18:00:00	H3-10min	SRP252977	30-Jan-2020	Homo sapiens	China	Asia	China: Wuhan	Renmin Hospital of Wuhan University	human	30.52 N 114.31 E	COVID-19	H3-10min
SRR11313416	AMPLICON	895	177358	PRJNA612766	SAMN14381161	Pathogen.cl	243424	WUHAN UNIVERSITY	public	sra,fastq	ncbi,s3,gs	s3.us-east-1,ncbi.public,gs.US	SRX7917810	GridION	G6-4h	SINGLE	PCR	VIRAL RNA	Severe acute respiratory syndrome coronavirus 2	OXFORD_NANOPORE	2020-03-15 18:00:00	G6-4h	SRP252977	30-Jan-2020	Homo sapiens	China	Asia	China: Wuhan	Renmin Hospital of Wuhan University	human	30.52 N 114.31 E	COVID-19	G6-4h
SRR11313417	AMPLICON	718	6100361	PRJNA612766	SAMN14381080	Pathogen.cl	5668892	WUHAN UNIVERSITY	public	fastq,sra	s3,ncbi,gs	gs.US,ncbi.public,s3.us-east-1	SRX7917809	GridION	A4-4h	SINGLE	PCR	VIRAL RNA	Severe acute respiratory syndrome coronavirus 2	OXFORD_NANOPORE	2020-03-15 18:00:00	A4-4h	SRP252977	30-Jan-2020	Homo sapiens	China	Asia	China: Wuhan	Renmin Hospital of Wuhan University	human	30.52 N 114.31 E	COVID-19	A4-4h
SRR11313418	AMPLICON	944	14164	PRJNA612766	SAMN14381160	Pathogen.cl	93555	WUHAN UNIVERSITY	public	sra,fastq	ncbi,gs,s3	s3.us-east-1,gs.US,ncbi.public	SRX7917808	GridION	G6-10min	SINGLE	PCR	VIRAL RNA	Severe acute respiratory syndrome coronavirus 2	OXFORD_NANOPORE	2020-03-15 18:00:00	G6-10min	SRP252977	30-Jan-2020	Homo sapiens	China	Asia	China: Wuhan	Renmin Hospital of Wuhan University	human	30.52 N 114.31 E	COVID-19	G6-10min
SRR11313419	AMPLICON	721	19414496	PRJNA612766	SAMN14381159	Pathogen.cl	17911676	WUHAN UNIVERSITY	public	sra,fastq	s3,gs,ncbi	gs.US,s3.us-east-1,ncbi.public	SRX7917807	GridION	G12-4h	SINGLE	PCR	VIRAL RNA	Severe acute respiratory syndrome coronavirus 2	OXFORD_NANOPORE	2020-03-15 18:00:00	G12-4h	SRP252977	30-Jan-2020	Homo sapiens	China	Asia	China: Wuhan	Renmin Hospital of Wuhan University	human	30.52 N 114.31 E	COVID-19	G12-4h
SRR11313420	AMPLICON	700	1094057	PRJNA612766	SAMN14381158	Pathogen.cl	1083490	WUHAN UNIVERSITY	public	fastq,sra	ncbi,s3,gs	ncbi.public,gs.US,s3.us-east-1	SRX7917806	GridION	G12-10min	SINGLE	PCR	VIRAL RNA	Severe acute respiratory syndrome coronavirus 2	OXFORD_NANOPORE	2020-03-15 18:00:00	G12-10min	SRP252977	30-Jan-2020	Homo sapiens	China	Asia	China: Wuhan	Renmin Hospital of Wuhan University	human	30.52 N 114.31 E	COVID-19	G12-10min
SRR11313421	AMPLICON	724	15542645	PRJNA612766	SAMN14381157	Pathogen.cl	14350079	WUHAN UNIVERSITY	public	fastq,sra	ncbi,s3,gs	s3.us-east-1,ncbi.public,gs.US	SRX7917805	GridION	G11-4h	SINGLE	PCR	VIRAL RNA	Severe acute respiratory syndrome coronavirus 2	OXFORD_NANOPORE	2020-03-15 18:00:00	G11-4h	SRP252977	30-Jan-2020	Homo sapiens	China	Asia	China: Wuhan	Renmin Hospital of Wuhan University	human	30.52 N 114.31 E	COVID-19	G11-4h
SRR11313422	AMPLICON	697	975690	PRJNA612766	SAMN14381156	Pathogen.cl	975000	WUHAN UNIVERSITY	public	fastq,sra	gs,ncbi,s3	s3.us-east-1,ncbi.public,gs.US	SRX7917804	GridION	G11-10min	SINGLE	PCR	VIRAL RNA	Severe acute respiratory syndrome coronavirus 2	OXFORD_NANOPORE	2020-03-15 18:00:00	G11-10min	SRP252977	30-Jan-2020	Homo sapiens	China	Asia	China: Wuhan	Renmin Hospital of Wuhan University	human	30.52 N 114.31 E	COVID-19	G11-10min
SRR11313423	AMPLICON	536	563753	PRJNA612766	SAMN14381155	Pathogen.cl	600392	WUHAN UNIVERSITY	public	fastq,sra	gs,ncbi,s3	gs.US,s3.us-east-1,ncbi.public	SRX7917803	GridION	F8-4h	SINGLE	PCR	VIRAL RNA	Severe acute respiratory syndrome coronavirus 2	OXFORD_NANOPORE	2020-03-15 18:00:00	F8-4h	SRP252977	30-Jan-2020	Homo sapiens	China	Asia	China: Wuhan	Renmin Hospital of Wuhan University	human	30.52 N 114.31 E	COVID-19	F8-4h
SRR11313424	AMPLICON	488	31779	PRJNA612766	SAMN14381154	Pathogen.cl	109997	WUHAN UNIVERSITY	public	sra,fastq	gs,s3,ncbi	gs.US,s3.us-east-1,ncbi.public	SRX7917802	GridION	F8-10min	SINGLE	PCR	VIRAL RNA	Severe acute respiratory syndrome coronavirus 2	OXFORD_NANOPORE	2020-03-15 18:00:00	F8-10min	SRP252977	30-Jan-2020	Homo sapiens	China	Asia	China: Wuhan	Renmin Hospital of Wuhan University	human	30.52 N 114.31 E	COVID-19	F8-10min
SRR11313425	AMPLICON	715	8680929	PRJNA612766	SAMN14381153	Pathogen.cl	8050701	WUHAN UNIVERSITY	public	fastq,sra	ncbi,s3,gs	gs.US,s3.us-east-1,ncbi.public	SRX7917801	GridION	F11-4h	SINGLE	PCR	VIRAL RNA	Severe acute respiratory syndrome coronavirus 2	OXFORD_NANOPORE	2020-03-15 18:00:00	F11-4h	SRP252977	30-Jan-2020	Homo sapiens	China	Asia	China: Wuhan	Renmin Hospital of Wuhan University	human	30.52 N 114.31 E	COVID-19	F11-4h
SRR11313426	AMPLICON	691	487229	PRJNA612766	SAMN14381152	Pathogen.cl	527386	WUHAN UNIVERSITY	public	fastq,sra	s3,gs,ncbi	gs.US,ncbi.public,s3.us-east-1	SRX7917800	GridION	F11-10min	SINGLE	PCR	VIRAL RNA	Severe acute respiratory syndrome coronavirus 2	OXFORD_NANOPORE	2020-03-15 18:00:00	F11-10min	SRP252977	30-Jan-2020	Homo sapiens	China	Asia	China: Wuhan	Renmin Hospital of Wuhan University	human	30.52 N 114.31 E	COVID-19	F11-10min
SRR11313427	AMPLICON	678	350073	PRJNA612766	SAMN14381151	Pathogen.cl	402913	WUHAN UNIVERSITY	public	sra,fastq	gs,s3,ncbi	s3.us-east-1,gs.US,ncbi.public	SRX7917799	GridION	E6-4h	SINGLE	PCR	VIRAL RNA	Severe acute respiratory syndrome coronavirus 2	OXFORD_NANOPORE	2020-03-15 18:00:00	E6-4h	SRP252977	30-Jan-2020	Homo sapiens	China	Asia	China: Wuhan	Renmin Hospital of Wuhan University	human	30.52 N 114.31 E	COVID-19	E6-4h
SRR11313428	AMPLICON	702	482047	PRJNA612766	SAMN14381079	Pathogen.cl	522734	WUHAN UNIVERSITY	public	sra,fastq	s3,ncbi,gs	gs.US,s3.us-east-1,ncbi.public	SRX7917798	GridION	A4-10min	SINGLE	PCR	VIRAL RNA	Severe acute respiratory syndrome coronavirus 2	OXFORD_NANOPORE	2020-03-15 18:00:00	A4-10min	SRP252977	30-Jan-2020	Homo sapiens	China	Asia	China: Wuhan	Renmin Hospital of Wuhan University	human	30.52 N 114.31 E	COVID-19	A4-10min
SRR11313429	AMPLICON	629	24543	PRJNA612766	SAMN14381150	Pathogen.cl	103260	WUHAN UNIVERSITY	public	sra,fastq	s3,gs,ncbi	ncbi.public,s3.us-east-1,gs.US	SRX7917797	GridION	E6-10min	SINGLE	PCR	VIRAL RNA	Severe acute respiratory syndrome coronavirus 2	OXFORD_NANOPORE	2020-03-15 18:00:00	E6-10min	SRP252977	30-Jan-2020	Homo sapiens	China	Asia	China: Wuhan	Renmin Hospital of Wuhan University	human	30.52 N 114.31 E	COVID-19	E6-10min
SRR11313430	AMPLICON	794	355730	PRJNA612766	SAMN14381149	Pathogen.cl	407255	WUHAN UNIVERSITY	public	fastq,sra	s3,ncbi,gs	s3.us-east-1,gs.US,ncbi.public	SRX7917796	GridION	E3-4h	SINGLE	PCR	VIRAL RNA	Severe acute respiratory syndrome coronavirus 2	OXFORD_NANOPORE	2020-03-15 18:00:00	E3-4h	SRP252977	30-Jan-2020	Homo sapiens	China	Asia	China: Wuhan	Renmin Hospital of Wuhan University	human	30.52 N 114.31 E	COVID-19	E3-4h
SRR11313431	AMPLICON	700	14016	PRJNA612766	SAMN14381148	Pathogen.cl	93432	WUHAN UNIVERSITY	public	sra,fastq	ncbi,s3,gs	gs.US,ncbi.public,s3.us-east-1	SRX7917795	GridION	E3-10min	SINGLE	PCR	VIRAL RNA	Severe acute respiratory syndrome coronavirus 2	OXFORD_NANOPORE	2020-03-15 18:00:00	E3-10min	SRP252977	30-Jan-2020	Homo sapiens	China	Asia	China: Wuhan	Renmin Hospital of Wuhan University	human	30.52 N 114.31 E	COVID-19	E3-10min
SRR11313432	AMPLICON	1229	68876	PRJNA612766	SAMN14381147	Pathogen.cl	143637	WUHAN UNIVERSITY	public	sra,fastq	ncbi,s3,gs	gs.US,s3.us-east-1,ncbi.public	SRX7917794	GridION	E12-4h	SINGLE	PCR	VIRAL RNA	Severe acute respiratory syndrome coronavirus 2	OXFORD_NANOPORE	2020-03-15 18:00:00	E12-4h	SRP252977	30-Jan-2020	Homo sapiens	China	Asia	China: Wuhan	Renmin Hospital of Wuhan University	human	30.52 N 114.31 E	COVID-19	E12-4h
SRR11313433	AMPLICON	1049	1049	PRJNA612766	SAMN14381146	Pathogen.cl	79169	WUHAN UNIVERSITY	public	fastq,sra	s3,ncbi,gs	ncbi.public,s3.us-east-1,gs.US	SRX7917793	GridION	E12-10min	SINGLE	PCR	VIRAL RNA	Severe acute respiratory syndrome coronavirus 2	OXFORD_NANOPORE	2020-03-15 18:00:00	E12-10min	SRP252977	30-Jan-2020	Homo sapiens	China	Asia	China: Wuhan	Renmin Hospital of Wuhan University	human	30.52 N 114.31 E	COVID-19	E12-10min
SRR11313434	AMPLICON	714	3255594	PRJNA612766	SAMN14381145	Pathogen.cl	3070910	WUHAN UNIVERSITY	public	fastq,sra	gs,s3,ncbi	ncbi.public,gs.US,s3.us-east-1	SRX7917792	GridION	E11-4h	SINGLE	PCR	VIRAL RNA	Severe acute respiratory syndrome coronavirus 2	OXFORD_NANOPORE	2020-03-15 18:00:00	E11-4h	SRP252977	30-Jan-2020	Homo sapiens	China	Asia	China: Wuhan	Renmin Hospital of Wuhan University	human	30.52 N 114.31 E	COVID-19	E11-4h
SRR11313435	AMPLICON	709	206514	PRJNA612766	SAMN14381144	Pathogen.cl	270356	WUHAN UNIVERSITY	public	fastq,sra	s3,ncbi,gs	ncbi.public,s3.us-east-1,gs.US	SRX7917791	GridION	E11-10min	SINGLE	PCR	VIRAL RNA	Severe acute respiratory syndrome coronavirus 2	OXFORD_NANOPORE	2020-03-15 18:00:00	E11-10min	SRP252977	30-Jan-2020	Homo sapiens	China	Asia	China: Wuhan	Renmin Hospital of Wuhan University	human	30.52 N 114.31 E	COVID-19	E11-10min
SRR11313436	AMPLICON	751	6831885	PRJNA612766	SAMN14381143	Pathogen.cl	6348660	WUHAN UNIVERSITY	public	sra,fastq	s3,ncbi,gs	gs.US,s3.us-east-1,ncbi.public	SRX7917790	GridION	D9-4h	SINGLE	PCR	VIRAL RNA	Severe acute respiratory syndrome coronavirus 2	OXFORD_NANOPORE	2020-03-15 18:00:00	D9-4h	SRP252977	30-Jan-2020	Homo sapiens	China	Asia	China: Wuhan	Renmin Hospital of Wuhan University	human	30.52 N 114.31 E	COVID-19	D9-4h
SRR11313437	AMPLICON	730	475863	PRJNA612766	SAMN14381142	Pathogen.cl	516203	WUHAN UNIVERSITY	public	fastq,sra	ncbi,gs,s3	s3.us-east-1,ncbi.public,gs.US	SRX7917789	GridION	D9-10min	SINGLE	PCR	VIRAL RNA	Severe acute respiratory syndrome coronavirus 2	OXFORD_NANOPORE	2020-03-15 18:00:00	D9-10min	SRP252977	30-Jan-2020	Homo sapiens	China	Asia	China: Wuhan	Renmin Hospital of Wuhan University	human	30.52 N 114.31 E	COVID-19	D9-10min
SRR11313438	AMPLICON	745	2363890	PRJNA612766	SAMN14381141	Pathogen.cl	2250824	WUHAN UNIVERSITY	public	sra,fastq	ncbi,gs,s3	gs.US,s3.us-east-1,ncbi.public	SRX7917788	GridION	D11-4h	SINGLE	PCR	VIRAL RNA	Severe acute respiratory syndrome coronavirus 2	OXFORD_NANOPORE	2020-03-15 18:00:00	D11-4h	SRP252977	30-Jan-2020	Homo sapiens	China	Asia	China: Wuhan	Renmin Hospital of Wuhan University	human	30.52 N 114.31 E	COVID-19	D11-4h
SRR11313439	AMPLICON	1147	57389	PRJNA612766	SAMN14381078	Pathogen.cl	132950	WUHAN UNIVERSITY	public	sra,fastq	ncbi,gs,s3	gs.US,s3.us-east-1,ncbi.public	SRX7917787	GridION	A3-4h	SINGLE	PCR	VIRAL RNA	Severe acute respiratory syndrome coronavirus 2	OXFORD_NANOPORE	2020-03-15 18:00:00	A3-4h	SRP252977	30-Jan-2020	Homo sapiens	China	Asia	China: Wuhan	Renmin Hospital of Wuhan University	human	30.52 N 114.31 E	COVID-19	A3-4h
SRR11313440	AMPLICON	736	179652	PRJNA612766	SAMN14381140	Pathogen.cl	245157	WUHAN UNIVERSITY	public	sra,fastq	s3,gs,ncbi	ncbi.public,s3.us-east-1,gs.US	SRX7917786	GridION	D11-10min	SINGLE	PCR	VIRAL RNA	Severe acute respiratory syndrome coronavirus 2	OXFORD_NANOPORE	2020-03-15 18:00:00	D11-10min	SRP252977	30-Jan-2020	Homo sapiens	China	Asia	China: Wuhan	Renmin Hospital of Wuhan University	human	30.52 N 114.31 E	COVID-19	D11-10min
SRR11313441	AMPLICON	687	2775572	PRJNA612766	SAMN14381139	Pathogen.cl	2630979	WUHAN UNIVERSITY	public	sra,fastq	ncbi,s3,gs	gs.US,s3.us-east-1,ncbi.public	SRX7917785	GridION	C9-4h	SINGLE	PCR	VIRAL RNA	Severe acute respiratory syndrome coronavirus 2	OXFORD_NANOPORE	2020-03-15 18:00:00	C9-4h	SRP252977	30-Jan-2020	Homo sapiens	China	Asia	China: Wuhan	Renmin Hospital of Wuhan University	human	30.52 N 114.31 E	COVID-19	C9-4h
SRR11313442	AMPLICON	667	186121	PRJNA612766	SAMN14381138	Pathogen.cl	251339	WUHAN UNIVERSITY	public	fastq,sra	gs,s3,ncbi	ncbi.public,s3.us-east-1,gs.US	SRX7917784	GridION	C9-10min	SINGLE	PCR	VIRAL RNA	Severe acute respiratory syndrome coronavirus 2	OXFORD_NANOPORE	2020-03-15 18:00:00	C9-10min	SRP252977	30-Jan-2020	Homo sapiens	China	Asia	China: Wuhan	Renmin Hospital of Wuhan University	human	30.52 N 114.31 E	COVID-19	C9-10min
SRR11313443	AMPLICON	726	585258	PRJNA612766	SAMN14381137	Pathogen.cl	618633	WUHAN UNIVERSITY	public	sra,fastq	ncbi,gs,s3	ncbi.public,s3.us-east-1,gs.US	SRX7917783	GridION	C12-4h	SINGLE	PCR	VIRAL RNA	Severe acute respiratory syndrome coronavirus 2	OXFORD_NANOPORE	2020-03-15 18:00:00	C12-4h	SRP252977	30-Jan-2020	Homo sapiens	China	Asia	China: Wuhan	Renmin Hospital of Wuhan University	human	30.52 N 114.31 E	COVID-19	C12-4h
SRR11313444	AMPLICON	689	23452	PRJNA612766	SAMN14381136	Pathogen.cl	102172	WUHAN UNIVERSITY	public	sra,fastq	ncbi,s3,gs	s3.us-east-1,gs.US,ncbi.public	SRX7917782	GridION	C12-10min	SINGLE	PCR	VIRAL RNA	Severe acute respiratory syndrome coronavirus 2	OXFORD_NANOPORE	2020-03-15 18:00:00	C12-10min	SRP252977	30-Jan-2020	Homo sapiens	China	Asia	China: Wuhan	Renmin Hospital of Wuhan University	human	30.52 N 114.31 E	COVID-19	C12-10min
SRR11313445	AMPLICON	616	4604206	PRJNA612766	SAMN14381135	Pathogen.cl	4314460	WUHAN UNIVERSITY	public	sra,fastq	ncbi,s3,gs	s3.us-east-1,ncbi.public,gs.US	SRX7917781	GridION	B9-4h	SINGLE	PCR	VIRAL RNA	Severe acute respiratory syndrome coronavirus 2	OXFORD_NANOPORE	2020-03-15 18:00:00	B9-4h	SRP252977	30-Jan-2020	Homo sapiens	China	Asia	China: Wuhan	Renmin Hospital of Wuhan University	human	30.52 N 114.31 E	COVID-19	B9-4h
SRR11313446	AMPLICON	583	288123	PRJNA612766	SAMN14381134	Pathogen.cl	345279	WUHAN UNIVERSITY	public	sra,fastq	s3,ncbi,gs	ncbi.public,gs.US,s3.us-east-1	SRX7917780	GridION	B9-10min	SINGLE	PCR	VIRAL RNA	Severe acute respiratory syndrome coronavirus 2	OXFORD_NANOPORE	2020-03-15 18:00:00	B9-10min	SRP252977	30-Jan-2020	Homo sapiens	China	Asia	China: Wuhan	Renmin Hospital of Wuhan University	human	30.52 N 114.31 E	COVID-19	B9-10min
SRR11313447	AMPLICON	1142	47970	PRJNA612766	SAMN14381133	Pathogen.cl	124583	WUHAN UNIVERSITY	public	fastq,sra	s3,gs,ncbi	s3.us-east-1,ncbi.public,gs.US	SRX7917779	GridION	B5-4h	SINGLE	PCR	VIRAL RNA	Severe acute respiratory syndrome coronavirus 2	OXFORD_NANOPORE	2020-03-15 18:00:00	B5-4h	SRP252977	30-Jan-2020	Homo sapiens	China	Asia	China: Wuhan	Renmin Hospital of Wuhan University	human	30.52 N 114.31 E	COVID-19	B5-4h
SRR11313448	AMPLICON	821	632027	PRJNA612766	SAMN14381132	Pathogen.cl	660669	WUHAN UNIVERSITY	public	fastq,sra	gs,s3,ncbi	gs.US,ncbi.public,s3.us-east-1	SRX7917778	GridION	B3-4h	SINGLE	PCR	VIRAL RNA	Severe acute respiratory syndrome coronavirus 2	OXFORD_NANOPORE	2020-03-15 18:00:00	B3-4h	SRP252977	30-Jan-2020	Homo sapiens	China	Asia	China: Wuhan	Renmin Hospital of Wuhan University	human	30.52 N 114.31 E	COVID-19	B3-4h
SRR11313449	AMPLICON	815	35080	PRJNA612766	SAMN14381131	Pathogen.cl	112707	WUHAN UNIVERSITY	public	fastq,sra	gs,ncbi,s3	ncbi.public,gs.US,s3.us-east-1	SRX7917777	GridION	B3-10min	SINGLE	PCR	VIRAL RNA	Severe acute respiratory syndrome coronavirus 2	OXFORD_NANOPORE	2020-03-15 18:00:00	B3-10min	SRP252977	30-Jan-2020	Homo sapiens	China	Asia	China: Wuhan	Renmin Hospital of Wuhan University	human	30.52 N 114.31 E	COVID-19	B3-10min
SRR11313450	AMPLICON	1407	2814	PRJNA612766	SAMN14381077	Pathogen.cl	83099	WUHAN UNIVERSITY	public	sra,fastq	ncbi,s3,gs	gs.US,ncbi.public,s3.us-east-1	SRX7917776	GridION	A3-10min	SINGLE	PCR	VIRAL RNA	Severe acute respiratory syndrome coronavirus 2	OXFORD_NANOPORE	2020-03-15 18:00:00	A3-10min	SRP252977	30-Jan-2020	Homo sapiens	China	Asia	China: Wuhan	Renmin Hospital of Wuhan University	human	30.52 N 114.31 E	COVID-19	A3-10min
SRR11313451	AMPLICON	765	48247	PRJNA612766	SAMN14381130	Pathogen.cl	125004	WUHAN UNIVERSITY	public	sra,fastq	ncbi,s3,gs	s3.us-east-1,ncbi.public,gs.US	SRX7917775	GridION	B2-4h	SINGLE	PCR	VIRAL RNA	Severe acute respiratory syndrome coronavirus 2	OXFORD_NANOPORE	2020-03-15 18:00:00	B2-4h	SRP252977	30-Jan-2020	Homo sapiens	China	Asia	China: Wuhan	Renmin Hospital of Wuhan University	human	30.52 N 114.31 E	COVID-19	B2-4h
SRR11313452	AMPLICON	978	4892	PRJNA612766	SAMN14381129	Pathogen.cl	85031	WUHAN UNIVERSITY	public	fastq,sra	gs,ncbi,s3	s3.us-east-1,ncbi.public,gs.US	SRX7917774	GridION	B2-10min	SINGLE	PCR	VIRAL RNA	Severe acute respiratory syndrome coronavirus 2	OXFORD_NANOPORE	2020-03-15 18:00:00	B2-10min	SRP252977	30-Jan-2020	Homo sapiens	China	Asia	China: Wuhan	Renmin Hospital of Wuhan University	human	30.52 N 114.31 E	COVID-19	B2-10min
SRR11313453	AMPLICON	1181	90948	PRJNA612766	SAMN14381128	Pathogen.cl	163975	WUHAN UNIVERSITY	public	sra,fastq	ncbi,gs,s3	s3.us-east-1,ncbi.public,gs.US	SRX7917773	GridION	B1-4h	SINGLE	PCR	VIRAL RNA	Severe acute respiratory syndrome coronavirus 2	OXFORD_NANOPORE	2020-03-15 18:00:00	B1-4h	SRP252977	30-Jan-2020	Homo sapiens	China	Asia	China: Wuhan	Renmin Hospital of Wuhan University	human	30.52 N 114.31 E	COVID-19	B1-4h
SRR11313454	AMPLICON	1187	5935	PRJNA612766	SAMN14381127	Pathogen.cl	86005	WUHAN UNIVERSITY	public	fastq,sra	s3,ncbi,gs	gs.US,s3.us-east-1,ncbi.public	SRX7917772	GridION	B1-10min	SINGLE	PCR	VIRAL RNA	Severe acute respiratory syndrome coronavirus 2	OXFORD_NANOPORE	2020-03-15 18:00:00	B1-10min	SRP252977	30-Jan-2020	Homo sapiens	China	Asia	China: Wuhan	Renmin Hospital of Wuhan University	human	30.52 N 114.31 E	COVID-19	B1-10min
SRR11313455	AMPLICON	795	1097388	PRJNA612766	SAMN14381126	Pathogen.cl	1088178	WUHAN UNIVERSITY	public	fastq,sra	ncbi,gs,s3	ncbi.public,s3.us-east-1,gs.US	SRX7917771	GridION	A11-4h	SINGLE	PCR	VIRAL RNA	Severe acute respiratory syndrome coronavirus 2	OXFORD_NANOPORE	2020-03-15 18:00:00	A11-4h	SRP252977	30-Jan-2020	Homo sapiens	China	Asia	China: Wuhan	Renmin Hospital of Wuhan University	human	30.52 N 114.31 E	COVID-19	A11-4h
SRR11313456	AMPLICON	735	58128	PRJNA612766	SAMN14381125	Pathogen.cl	133928	WUHAN UNIVERSITY	public	sra,fastq	gs,ncbi,s3	s3.us-east-1,ncbi.public,gs.US	SRX7917770	GridION	A11-10min	SINGLE	PCR	VIRAL RNA	Severe acute respiratory syndrome coronavirus 2	OXFORD_NANOPORE	2020-03-15 18:00:00	A11-10min	SRP252977	30-Jan-2020	Homo sapiens	China	Asia	China: Wuhan	Renmin Hospital of Wuhan University	human	30.52 N 114.31 E	COVID-19	A11-10min
SRR11313457	AMPLICON	702	37955	PRJNA612766	SAMN14381124	Pathogen.cl	115360	WUHAN UNIVERSITY	public	fastq,sra	gs,s3,ncbi	gs.US,ncbi.public,s3.us-east-1	SRX7917769	GridION	A10-4h	SINGLE	PCR	VIRAL RNA	Severe acute respiratory syndrome coronavirus 2	OXFORD_NANOPORE	2020-03-15 18:00:00	A10-4h	SRP252977	30-Jan-2020	Homo sapiens	China	Asia	China: Wuhan	Renmin Hospital of Wuhan University	human	30.52 N 114.31 E	COVID-19	A10-4h
SRR11313458	AMPLICON	624	1249	PRJNA612766	SAMN14381123	Pathogen.cl	81601	WUHAN UNIVERSITY	public	fastq,sra	ncbi,gs,s3	s3.us-east-1,gs.US,ncbi.public	SRX7917768	GridION	A10-10min	SINGLE	PCR	VIRAL RNA	Severe acute respiratory syndrome coronavirus 2	OXFORD_NANOPORE	2020-03-15 18:00:00	A10-10min	SRP252977	30-Jan-2020	Homo sapiens	China	Asia	China: Wuhan	Renmin Hospital of Wuhan University	human	30.52 N 114.31 E	COVID-19	A10-10min
SRR11313459	AMPLICON	797	2037934	PRJNA612766	SAMN14381122	Pathogen.cl	1948582	WUHAN UNIVERSITY	public	sra,fastq	gs,ncbi,s3	ncbi.public,s3.us-east-1,gs.US	SRX7917767	GridION	PC1-4h	SINGLE	PCR	OTHER	Severe acute respiratory syndrome coronavirus 2	OXFORD_NANOPORE	2020-03-15 18:00:00	PC1-4h	SRP252977	30-Jan-2020	Homo sapiens	China	Asia	China: Wuhan	Renmin Hospital of Wuhan University	human	30.52 N 114.31 E	COVID-19	PC1-4h
SRR11313460	AMPLICON	766	176243	PRJNA612766	SAMN14381121	Pathogen.cl	241995	WUHAN UNIVERSITY	public	sra,fastq	gs,s3,ncbi	ncbi.public,gs.US,s3.us-east-1	SRX7917766	GridION	PC1-10min	SINGLE	PCR	OTHER	Severe acute respiratory syndrome coronavirus 2	OXFORD_NANOPORE	2020-03-15 18:00:00	PC1-10min	SRP252977	30-Jan-2020	Homo sapiens	China	Asia	China: Wuhan	Renmin Hospital of Wuhan University	human	30.52 N 114.31 E	COVID-19	PC1-10min
SRR11313461	AMPLICON	730	489215	PRJNA612766	SAMN14381076	Pathogen.cl	528656	WUHAN UNIVERSITY	public	fastq,sra	s3,ncbi,gs	s3.us-east-1,gs.US,ncbi.public	SRX7917765	GridION	A2-4h	SINGLE	PCR	VIRAL RNA	Severe acute respiratory syndrome coronavirus 2	OXFORD_NANOPORE	2020-03-15 18:00:00	A2-4h	SRP252977	30-Jan-2020	Homo sapiens	China	Asia	China: Wuhan	Renmin Hospital of Wuhan University	human	30.52 N 114.31 E	COVID-19	A2-4h
SRR11313462	AMPLICON	808	258632	PRJNA612766	SAMN14381120	Pathogen.cl	316478	WUHAN UNIVERSITY	public	sra,fastq	ncbi,s3,gs	gs.US,ncbi.public,s3.us-east-1	SRX7917764	GridION	NC1-4h	SINGLE	PCR	OTHER	Severe acute respiratory syndrome coronavirus 2	OXFORD_NANOPORE	2020-03-15 18:00:00	NC1-4h	SRP252977	30-Jan-2020	Homo sapiens	China	Asia	China: Wuhan	Renmin Hospital of Wuhan University	human	30.52 N 114.31 E	COVID-19	NC1-4h
SRR11313463	AMPLICON	797	27128	PRJNA612766	SAMN14381119	Pathogen.cl	105292	WUHAN UNIVERSITY	public	fastq,sra	ncbi,gs,s3	ncbi.public,gs.US,s3.us-east-1	SRX7917763	GridION	NC1-10min	SINGLE	PCR	OTHER	Severe acute respiratory syndrome coronavirus 2	OXFORD_NANOPORE	2020-03-15 18:00:00	NC1-10min	SRP252977	30-Jan-2020	Homo sapiens	China	Asia	China: Wuhan	Renmin Hospital of Wuhan University	human	30.52 N 114.31 E	COVID-19	NC1-10min
SRR11313464	AMPLICON	719	15676985	PRJNA612766	SAMN14381118	Pathogen.cl	14443987	WUHAN UNIVERSITY	public	fastq,sra	ncbi,gs,s3	gs.US,s3.us-east-1,ncbi.public	SRX7917762	GridION	H9-4h	SINGLE	PCR	VIRAL RNA	Severe acute respiratory syndrome coronavirus 2	OXFORD_NANOPORE	2020-03-15 18:00:00	H9-4h	SRP252977	30-Jan-2020	Homo sapiens	China	Asia	China: Wuhan	Renmin Hospital of Wuhan University	human	30.52 N 114.31 E	COVID-19	H9-4h
SRR11313465	AMPLICON	705	1354324	PRJNA612766	SAMN14381117	Pathogen.cl	1321263	WUHAN UNIVERSITY	public	sra,fastq	ncbi,gs,s3	ncbi.public,s3.us-east-1,gs.US	SRX7917761	GridION	H9-10min	SINGLE	PCR	VIRAL RNA	Severe acute respiratory syndrome coronavirus 2	OXFORD_NANOPORE	2020-03-15 18:00:00	H9-10min	SRP252977	30-Jan-2020	Homo sapiens	China	Asia	China: Wuhan	Renmin Hospital of Wuhan University	human	30.52 N 114.31 E	COVID-19	H9-10min
SRR11313466	AMPLICON	1162	158103	PRJNA612766	SAMN14381116	Pathogen.cl	224405	WUHAN UNIVERSITY	public	fastq,sra	gs,ncbi,s3	gs.US,s3.us-east-1,ncbi.public	SRX7917760	GridION	H12-4h	SINGLE	PCR	VIRAL RNA	Severe acute respiratory syndrome coronavirus 2	OXFORD_NANOPORE	2020-03-15 18:00:00	H12-4h	SRP252977	30-Jan-2020	Homo sapiens	China	Asia	China: Wuhan	Renmin Hospital of Wuhan University	human	30.52 N 114.31 E	COVID-19	H12-4h
SRR11313467	AMPLICON	1127	6764	PRJNA612766	SAMN14381115	Pathogen.cl	86760	WUHAN UNIVERSITY	public	sra,fastq	ncbi,gs,s3	s3.us-east-1,gs.US,ncbi.public	SRX7917759	GridION	H12-10min	SINGLE	PCR	VIRAL RNA	Severe acute respiratory syndrome coronavirus 2	OXFORD_NANOPORE	2020-03-15 18:00:00	H12-10min	SRP252977	30-Jan-2020	Homo sapiens	China	Asia	China: Wuhan	Renmin Hospital of Wuhan University	human	30.52 N 114.31 E	COVID-19	H12-10min
SRR11313468	AMPLICON	706	10537727	PRJNA612766	SAMN14381114	Pathogen.cl	9734681	WUHAN UNIVERSITY	public	fastq,sra	s3,ncbi,gs	s3.us-east-1,ncbi.public,gs.US	SRX7917758	GridION	G1-4h	SINGLE	PCR	VIRAL RNA	Severe acute respiratory syndrome coronavirus 2	OXFORD_NANOPORE	2020-03-15 18:00:00	G1-4h	SRP252977	30-Jan-2020	Homo sapiens	China	Asia	China: Wuhan	Renmin Hospital of Wuhan University	human	30.52 N 114.31 E	COVID-19	G1-4h
SRR11313469	AMPLICON	681	804579	PRJNA612766	SAMN14381113	Pathogen.cl	818397	WUHAN UNIVERSITY	public	sra,fastq	gs,ncbi,s3	gs.US,ncbi.public,s3.us-east-1	SRX7917757	GridION	G1-10min	SINGLE	PCR	VIRAL RNA	Severe acute respiratory syndrome coronavirus 2	OXFORD_NANOPORE	2020-03-15 18:00:00	G1-10min	SRP252977	30-Jan-2020	Homo sapiens	China	Asia	China: Wuhan	Renmin Hospital of Wuhan University	human	30.52 N 114.31 E	COVID-19	G1-10min
SRR11313470	AMPLICON	623	387566	PRJNA612766	SAMN14381112	Pathogen.cl	436039	WUHAN UNIVERSITY	public	fastq,sra	gs,s3,ncbi	ncbi.public,s3.us-east-1,gs.US	SRX7917956	GridION	F5-4h	SINGLE	PCR	VIRAL RNA	Severe acute respiratory syndrome coronavirus 2	OXFORD_NANOPORE	2020-03-15 18:00:00	F5-4h	SRP252977	30-Jan-2020	Homo sapiens	China	Asia	China: Wuhan	Renmin Hospital of Wuhan University	human	30.52 N 114.31 E	COVID-19	F5-4h
SRR11313471	AMPLICON	956	5738	PRJNA612766	SAMN14381171	Pathogen.cl	85784	WUHAN UNIVERSITY	public	sra,fastq	s3,gs,ncbi	gs.US,ncbi.public,s3.us-east-1	SRX7917755	GridION	R03-10min	SINGLE	PCR	VIRAL RNA	Severe acute respiratory syndrome coronavirus 2	OXFORD_NANOPORE	2020-03-15 18:00:00	R03-10min	SRP252977	12-Feb-2020	Homo sapiens	China	Asia	China: Wuhan	Renmin Hospital of Wuhan University	human	30.52 N 114.31 E	COVID-19	R03-10min
SRR11313472	AMPLICON	672	2018	PRJNA612766	SAMN14381081	Pathogen.cl	82306	WUHAN UNIVERSITY	public	fastq,sra	gs,s3,ncbi	ncbi.public,s3.us-east-1,gs.US	SRX7917754	GridION	A5-10min	SINGLE	PCR	VIRAL RNA	Severe acute respiratory syndrome coronavirus 2	OXFORD_NANOPORE	2020-03-15 18:00:00	A5-10min	SRP252977	30-Jan-2020	Homo sapiens	China	Asia	China: Wuhan	Renmin Hospital of Wuhan University	human	30.52 N 114.31 E	COVID-19	A5-10min
SRR11313473	AMPLICON	939	206799	PRJNA612766	SAMN14381072	Pathogen.cl	269638	WUHAN UNIVERSITY	public	fastq,sra	gs,ncbi,s3	gs.US,ncbi.public,s3.us-east-1	SRX7917753	GridION	A12-4h	SINGLE	PCR	VIRAL RNA	Severe acute respiratory syndrome coronavirus 2	OXFORD_NANOPORE	2020-03-15 18:00:00	A12-4h	SRP252977	30-Jan-2020	Homo sapiens	China	Asia	China: Wuhan	Renmin Hospital of Wuhan University	human	30.52 N 114.31 E	COVID-19	A12-4h
SRR11313474	AMPLICON	807	11300	PRJNA612766	SAMN14381071	Pathogen.cl	90915	WUHAN UNIVERSITY	public	fastq,sra	gs,ncbi,s3	ncbi.public,gs.US,s3.us-east-1	SRX7917752	GridION	A12-10min	SINGLE	PCR	VIRAL RNA	Severe acute respiratory syndrome coronavirus 2	OXFORD_NANOPORE	2020-03-15 18:00:00	A12-10min	SRP252977	30-Jan-2020	Homo sapiens	China	Asia	China: Wuhan	Renmin Hospital of Wuhan University	human	30.52 N 114.31 E	COVID-19	A12-10min
SRR11313475	AMPLICON	1046	1046	PRJNA612766	SAMN14381204	Pathogen.cl	79185	WUHAN UNIVERSITY	public	fastq,sra	ncbi,s3,gs	ncbi.public,gs.US,s3.us-east-1	SRX7917750	GridION	0cp-replicate03-30min	SINGLE	PCR	SYNTHETIC	Severe acute respiratory syndrome coronavirus 2	OXFORD_NANOPORE	2020-03-15 18:00:00	0cp-replicate03-30min	SRP252977	12-Feb-2020	Plasmid	China	Asia	China: Wuhan	Aisi Fu	human	30.52 N 114.31 E	COVID-19	0cp-replicate03-30min
SRR11313476	AMPLICON	1382	9675	PRJNA612766	SAMN14381203	Pathogen.cl	89469	WUHAN UNIVERSITY	public	fastq,sra	gs,s3,ncbi	s3.us-east-1,ncbi.public,gs.US	SRX7917749	GridION	0cp-replicate02-4h	SINGLE	PCR	SYNTHETIC	Severe acute respiratory syndrome coronavirus 2	OXFORD_NANOPORE	2020-03-15 18:00:00	0cp-replicate02-4h	SRP252977	12-Feb-2020	Plasmid	China	Asia	China: Wuhan	Aisi Fu	human	30.52 N 114.31 E	COVID-19	0cp-replicate02-4h
SRR11313477	AMPLICON	1515	9090	PRJNA612766	SAMN14381202	Pathogen.cl	88930	WUHAN UNIVERSITY	public	sra,fastq	ncbi,s3,gs	gs.US,ncbi.public,s3.us-east-1	SRX7917748	GridION	0cp-replicate02-2h	SINGLE	PCR	SYNTHETIC	Severe acute respiratory syndrome coronavirus 2	OXFORD_NANOPORE	2020-03-15 18:00:00	0cp-replicate02-2h	SRP252977	12-Feb-2020	Plasmid	China	Asia	China: Wuhan	Aisi Fu	human	30.52 N 114.31 E	COVID-19	0cp-replicate02-2h
SRR11313478	AMPLICON	1725	6902	PRJNA612766	SAMN14381201	Pathogen.cl	86903	WUHAN UNIVERSITY	public	sra,fastq	gs,ncbi,s3	gs.US,ncbi.public,s3.us-east-1	SRX7917747	GridION	0cp-replicate02-1h	SINGLE	PCR	SYNTHETIC	Severe acute respiratory syndrome coronavirus 2	OXFORD_NANOPORE	2020-03-15 18:00:00	0cp-replicate02-1h	SRP252977	12-Feb-2020	Plasmid	China	Asia	China: Wuhan	Aisi Fu	human	30.52 N 114.31 E	COVID-19	0cp-replicate02-1h
SRR11313479	AMPLICON	1099	59392	PRJNA612766	SAMN14381084	Pathogen.cl	134704	WUHAN UNIVERSITY	public	sra,fastq	gs,s3,ncbi	s3.us-east-1,gs.US,ncbi.public	SRX7917746	GridION	A6-4h	SINGLE	PCR	VIRAL RNA	Severe acute respiratory syndrome coronavirus 2	OXFORD_NANOPORE	2020-03-15 18:00:00	A6-4h	SRP252977	30-Jan-2020	Homo sapiens	China	Asia	China: Wuhan	Renmin Hospital of Wuhan University	human	30.52 N 114.31 E	COVID-19	A6-4h
SRR11313480	AMPLICON	1426	2852	PRJNA612766	SAMN14381200	Pathogen.cl	83156	WUHAN UNIVERSITY	public	sra,fastq	gs,s3,ncbi	s3.us-east-1,gs.US,ncbi.public	SRX7917745	GridION	0cp-replicate02-30min	SINGLE	PCR	SYNTHETIC	Severe acute respiratory syndrome coronavirus 2	OXFORD_NANOPORE	2020-03-15 18:00:00	0cp-replicate02-30min	SRP252977	12-Feb-2020	Plasmid	China	Asia	China: Wuhan	Aisi Fu	human	30.52 N 114.31 E	COVID-19	0cp-replicate02-30min
SRR11313481	AMPLICON	1585	7925	PRJNA612766	SAMN14381199	Pathogen.cl	87889	WUHAN UNIVERSITY	public	fastq,sra	ncbi,gs,s3	gs.US,s3.us-east-1,ncbi.public	SRX7917744	GridION	0cp-replicate01-4h	SINGLE	PCR	SYNTHETIC	Severe acute respiratory syndrome coronavirus 2	OXFORD_NANOPORE	2020-03-15 18:00:00	0cp-replicate01-4h	SRP252977	12-Feb-2020	Plasmid	China	Asia	China: Wuhan	Aisi Fu	human	30.52 N 114.31 E	COVID-19	0cp-replicate01-4h
SRR11313482	AMPLICON	1754	3508	PRJNA612766	SAMN14381198	Pathogen.cl	83768	WUHAN UNIVERSITY	public	fastq,sra	gs,s3,ncbi	s3.us-east-1,gs.US,ncbi.public	SRX7917743	GridION	0cp-replicate01-2h	SINGLE	PCR	SYNTHETIC	Severe acute respiratory syndrome coronavirus 2	OXFORD_NANOPORE	2020-03-15 18:00:00	0cp-replicate01-2h	SRP252977	12-Feb-2020	Plasmid	China	Asia	China: Wuhan	Aisi Fu	human	30.52 N 114.31 E	COVID-19	0cp-replicate01-2h
SRR11313483	AMPLICON	1459	65680	PRJNA612766	SAMN14381197	Pathogen.cl	140815	WUHAN UNIVERSITY	public	sra,fastq	gs,ncbi,s3	s3.us-east-1,gs.US,ncbi.public	SRX7917742	GridION	R16-4h	SINGLE	PCR	VIRAL RNA	Severe acute respiratory syndrome coronavirus 2	OXFORD_NANOPORE	2020-03-15 18:00:00	R16-4h	SRP252977	12-Feb-2020	Homo sapiens	China	Asia	China: Wuhan	Renmin Hospital of Wuhan University	human	30.52 N 114.31 E	COVID-19	R16-4h
SRR11313484	AMPLICON	1158	2317	PRJNA612766	SAMN14381196	Pathogen.cl	82657	WUHAN UNIVERSITY	public	fastq,sra	ncbi,gs,s3	gs.US,ncbi.public,s3.us-east-1	SRX7917741	GridION	R16-10min	SINGLE	PCR	VIRAL RNA	Severe acute respiratory syndrome coronavirus 2	OXFORD_NANOPORE	2020-03-15 18:00:00	R16-10min	SRP252977	12-Feb-2020	Homo sapiens	China	Asia	China: Wuhan	Renmin Hospital of Wuhan University	human	30.52 N 114.31 E	COVID-19	R16-10min
SRR11313485	AMPLICON	766	397286	PRJNA612766	SAMN14381195	Pathogen.cl	445112	WUHAN UNIVERSITY	public	fastq,sra	gs,s3,ncbi	ncbi.public,s3.us-east-1,gs.US	SRX7917740	GridION	R15-4h	SINGLE	PCR	VIRAL RNA	Severe acute respiratory syndrome coronavirus 2	OXFORD_NANOPORE	2020-03-15 18:00:00	R15-4h	SRP252977	12-Feb-2020	Homo sapiens	China	Asia	China: Wuhan	Renmin Hospital of Wuhan University	human	30.52 N 114.31 E	COVID-19	R15-4h
SRR11313486	AMPLICON	789	22093	PRJNA612766	SAMN14381194	Pathogen.cl	100843	WUHAN UNIVERSITY	public	fastq,sra	ncbi,s3,gs	ncbi.public,s3.us-east-1,gs.US	SRX7917739	GridION	R15-10min	SINGLE	PCR	VIRAL RNA	Severe acute respiratory syndrome coronavirus 2	OXFORD_NANOPORE	2020-03-15 18:00:00	R15-10min	SRP252977	12-Feb-2020	Homo sapiens	China	Asia	China: Wuhan	Renmin Hospital of Wuhan University	human	30.52 N 114.31 E	COVID-19	R15-10min
SRR11313487	AMPLICON	1570	86380	PRJNA612766	SAMN14381193	Pathogen.cl	159866	WUHAN UNIVERSITY	public	sra,fastq	gs,s3,ncbi	gs.US,s3.us-east-1,ncbi.public	SRX7917738	GridION	R14-4h	SINGLE	PCR	VIRAL RNA	Severe acute respiratory syndrome coronavirus 2	OXFORD_NANOPORE	2020-03-15 18:00:00	R14-4h	SRP252977	12-Feb-2020	Homo sapiens	China	Asia	China: Wuhan	Renmin Hospital of Wuhan University	human	30.52 N 114.31 E	COVID-19	R14-4h
SRR11313488	AMPLICON	1507	3014	PRJNA612766	SAMN14381192	Pathogen.cl	83296	WUHAN UNIVERSITY	public	sra,fastq	s3,ncbi,gs	ncbi.public,s3.us-east-1,gs.US	SRX7917737	GridION	R14-10min	SINGLE	PCR	VIRAL RNA	Severe acute respiratory syndrome coronavirus 2	OXFORD_NANOPORE	2020-03-15 18:00:00	R14-10min	SRP252977	12-Feb-2020	Homo sapiens	China	Asia	China: Wuhan	Renmin Hospital of Wuhan University	human	30.52 N 114.31 E	COVID-19	R14-10min
SRR11313489	AMPLICON	791	236590	PRJNA612766	SAMN14381191	Pathogen.cl	297951	WUHAN UNIVERSITY	public	sra,fastq	ncbi,gs,s3	s3.us-east-1,ncbi.public,gs.US	SRX7917736	GridION	R13-4h	SINGLE	PCR	VIRAL RNA	Severe acute respiratory syndrome coronavirus 2	OXFORD_NANOPORE	2020-03-15 18:00:00	R13-4h	SRP252977	12-Feb-2020	Homo sapiens	China	Asia	China: Wuhan	Renmin Hospital of Wuhan University	human	30.52 N 114.31 E	COVID-19	R13-4h
SRR11313490	AMPLICON	808	3232	PRJNA612766	SAMN14381083	Pathogen.cl	83531	WUHAN UNIVERSITY	public	fastq,sra	ncbi,gs,s3	s3.us-east-1,gs.US,ncbi.public	SRX7917735	GridION	A6-10min	SINGLE	PCR	VIRAL RNA	Severe acute respiratory syndrome coronavirus 2	OXFORD_NANOPORE	2020-03-15 18:00:00	A6-10min	SRP252977	30-Jan-2020	Homo sapiens	China	Asia	China: Wuhan	Renmin Hospital of Wuhan University	human	30.52 N 114.31 E	COVID-19	A6-10min
SRR11313491	AMPLICON	778	14009	PRJNA612766	SAMN14381190	Pathogen.cl	93470	WUHAN UNIVERSITY	public	sra,fastq	s3,gs,ncbi	gs.US,ncbi.public,s3.us-east-1	SRX7917734	GridION	R13-10min	SINGLE	PCR	VIRAL RNA	Severe acute respiratory syndrome coronavirus 2	OXFORD_NANOPORE	2020-03-15 18:00:00	R13-10min	SRP252977	12-Feb-2020	Homo sapiens	China	Asia	China: Wuhan	Renmin Hospital of Wuhan University	human	30.52 N 114.31 E	COVID-19	R13-10min
SRR11313492	AMPLICON	725	2450321	PRJNA612766	SAMN14381189	Pathogen.cl	2329638	WUHAN UNIVERSITY	public	fastq,sra	ncbi,s3,gs	gs.US,ncbi.public,s3.us-east-1	SRX7917733	GridION	R12-4h	SINGLE	PCR	VIRAL RNA	Severe acute respiratory syndrome coronavirus 2	OXFORD_NANOPORE	2020-03-15 18:00:00	R12-4h	SRP252977	12-Feb-2020	Homo sapiens	China	Asia	China: Wuhan	Renmin Hospital of Wuhan University	human	30.52 N 114.31 E	COVID-19	R12-4h
SRR11313493	AMPLICON	723	123672	PRJNA612766	SAMN14381188	Pathogen.cl	193633	WUHAN UNIVERSITY	public	fastq,sra	ncbi,gs,s3	s3.us-east-1,gs.US,ncbi.public	SRX7917732	GridION	R12-10min	SINGLE	PCR	VIRAL RNA	Severe acute respiratory syndrome coronavirus 2	OXFORD_NANOPORE	2020-03-15 18:00:00	R12-10min	SRP252977	12-Feb-2020	Homo sapiens	China	Asia	China: Wuhan	Renmin Hospital of Wuhan University	human	30.52 N 114.31 E	COVID-19	R12-10min
SRR11313494	AMPLICON	717	28003397	PRJNA612766	SAMN14381187	Pathogen.cl	25789798	WUHAN UNIVERSITY	public	sra,fastq	s3,gs,ncbi	ncbi.public,gs.US,s3.us-east-1	SRX7917731	GridION	R11-4h	SINGLE	PCR	VIRAL RNA	Severe acute respiratory syndrome coronavirus 2	OXFORD_NANOPORE	2020-03-15 18:00:00	R11-4h	SRP252977	12-Feb-2020	Homo sapiens	China	Asia	China: Wuhan	Renmin Hospital of Wuhan University	human	30.52 N 114.31 E	COVID-19	R11-4h
SRR11313495	AMPLICON	706	1493210	PRJNA612766	SAMN14381186	Pathogen.cl	1444495	WUHAN UNIVERSITY	public	fastq,sra	ncbi,gs,s3	ncbi.public,s3.us-east-1,gs.US	SRX7917730	GridION	R11-10min	SINGLE	PCR	VIRAL RNA	Severe acute respiratory syndrome coronavirus 2	OXFORD_NANOPORE	2020-03-15 18:00:00	R11-10min	SRP252977	12-Feb-2020	Homo sapiens	China	Asia	China: Wuhan	Renmin Hospital of Wuhan University	human	30.52 N 114.31 E	COVID-19	R11-10min
SRR11313496	AMPLICON	962	140533	PRJNA612766	SAMN14381185	Pathogen.cl	209870	WUHAN UNIVERSITY	public	sra,fastq	ncbi,s3,gs	s3.us-east-1,ncbi.public,gs.US	SRX7917729	GridION	R10-4h	SINGLE	PCR	VIRAL RNA	Severe acute respiratory syndrome coronavirus 2	OXFORD_NANOPORE	2020-03-15 18:00:00	R10-4h	SRP252977	12-Feb-2020	Homo sapiens	China	Asia	China: Wuhan	Renmin Hospital of Wuhan University	human	30.52 N 114.31 E	COVID-19	R10-4h
SRR11313497	AMPLICON	1012	8101	PRJNA612766	SAMN14381184	Pathogen.cl	88020	WUHAN UNIVERSITY	public	sra,fastq	s3,gs,ncbi	ncbi.public,s3.us-east-1,gs.US	SRX7917728	GridION	R10-10min	SINGLE	PCR	VIRAL RNA	Severe acute respiratory syndrome coronavirus 2	OXFORD_NANOPORE	2020-03-15 18:00:00	R10-10min	SRP252977	12-Feb-2020	Homo sapiens	China	Asia	China: Wuhan	Renmin Hospital of Wuhan University	human	30.52 N 114.31 E	COVID-19	R10-10min
SRR11313498	AMPLICON	1584	82405	PRJNA612766	SAMN14381183	Pathogen.cl	156213	WUHAN UNIVERSITY	public	sra,fastq	gs,ncbi,s3	gs.US,ncbi.public,s3.us-east-1	SRX7917727	GridION	R09-4h	SINGLE	PCR	VIRAL RNA	Severe acute respiratory syndrome coronavirus 2	OXFORD_NANOPORE	2020-03-15 18:00:00	R09-4h	SRP252977	12-Feb-2020	Homo sapiens	China	Asia	China: Wuhan	Renmin Hospital of Wuhan University	human	30.52 N 114.31 E	COVID-19	R09-4h
SRR11313499	AMPLICON	1442	4327	PRJNA612766	SAMN14381182	Pathogen.cl	84499	WUHAN UNIVERSITY	public	fastq,sra	gs,s3,ncbi	s3.us-east-1,ncbi.public,gs.US	SRX7917726	GridION	R09-10min	SINGLE	PCR	VIRAL RNA	Severe acute respiratory syndrome coronavirus 2	OXFORD_NANOPORE	2020-03-15 18:00:00	R09-10min	SRP252977	12-Feb-2020	Homo sapiens	China	Asia	China: Wuhan	Renmin Hospital of Wuhan University	human	30.52 N 114.31 E	COVID-19	R09-10min
SRR11313500	AMPLICON	716	37257	PRJNA612766	SAMN14381181	Pathogen.cl	114960	WUHAN UNIVERSITY	public	sra,fastq	ncbi,gs,s3	ncbi.public,s3.us-east-1,gs.US	SRX7917725	GridION	R08-4h	SINGLE	PCR	VIRAL RNA	Severe acute respiratory syndrome coronavirus 2	OXFORD_NANOPORE	2020-03-15 18:00:00	R08-4h	SRP252977	12-Feb-2020	Homo sapiens	China	Asia	China: Wuhan	Renmin Hospital of Wuhan University	human	30.52 N 114.31 E	COVID-19	R08-4h
SRR11313501	AMPLICON	884	14147	PRJNA612766	SAMN14381082	Pathogen.cl	93439	WUHAN UNIVERSITY	public	fastq,sra	gs,s3,ncbi	s3.us-east-1,gs.US,ncbi.public	SRX7917724	GridION	A5-4h	SINGLE	PCR	VIRAL RNA	Severe acute respiratory syndrome coronavirus 2	OXFORD_NANOPORE	2020-03-15 18:00:00	A5-4h	SRP252977	30-Jan-2020	Homo sapiens	China	Asia	China: Wuhan	Renmin Hospital of Wuhan University	human	30.52 N 114.31 E	COVID-19	A5-4h
SRR11313502	AMPLICON	468	468	PRJNA612766	SAMN14381180	Pathogen.cl	78387	WUHAN UNIVERSITY	public	fastq,sra	ncbi,s3,gs	s3.us-east-1,ncbi.public,gs.US	SRX7917723	GridION	R08-10min	SINGLE	PCR	VIRAL RNA	Severe acute respiratory syndrome coronavirus 2	OXFORD_NANOPORE	2020-03-15 18:00:00	R08-10min	SRP252977	12-Feb-2020	Homo sapiens	China	Asia	China: Wuhan	Renmin Hospital of Wuhan University	human	30.52 N 114.31 E	COVID-19	R08-10min
SRR11313503	AMPLICON	871	54039	PRJNA612766	SAMN14381179	Pathogen.cl	130416	WUHAN UNIVERSITY	public	sra,fastq	ncbi,gs,s3	gs.US,s3.us-east-1,ncbi.public	SRX7917722	GridION	R07-4h	SINGLE	PCR	VIRAL RNA	Severe acute respiratory syndrome coronavirus 2	OXFORD_NANOPORE	2020-03-15 18:00:00	R07-4h	SRP252977	12-Feb-2020	Homo sapiens	China	Asia	China: Wuhan	Renmin Hospital of Wuhan University	human	30.52 N 114.31 E	COVID-19	R07-4h
SRR11313504	AMPLICON	825	3303	PRJNA612766	SAMN14381178	Pathogen.cl	83609	WUHAN UNIVERSITY	public	fastq,sra	s3,gs,ncbi	gs.US,ncbi.public,s3.us-east-1	SRX7917721	GridION	R07-10min	SINGLE	PCR	VIRAL RNA	Severe acute respiratory syndrome coronavirus 2	OXFORD_NANOPORE	2020-03-15 18:00:00	R07-10min	SRP252977	12-Feb-2020	Homo sapiens	China	Asia	China: Wuhan	Renmin Hospital of Wuhan University	human	30.52 N 114.31 E	COVID-19	R07-10min
SRR11313505	AMPLICON	686	215664	PRJNA612766	SAMN14381177	Pathogen.cl	278926	WUHAN UNIVERSITY	public	sra,fastq	gs,s3,ncbi	gs.US,s3.us-east-1,ncbi.public	SRX7917720	GridION	R06-4h	SINGLE	PCR	VIRAL RNA	Severe acute respiratory syndrome coronavirus 2	OXFORD_NANOPORE	2020-03-15 18:00:00	R06-4h	SRP252977	12-Feb-2020	Homo sapiens	China	Asia	China: Wuhan	Renmin Hospital of Wuhan University	human	30.52 N 114.31 E	COVID-19	R06-4h
SRR11313506	AMPLICON	787	18114	PRJNA612766	SAMN14381176	Pathogen.cl	97309	WUHAN UNIVERSITY	public	fastq,sra	gs,ncbi,s3	ncbi.public,gs.US,s3.us-east-1	SRX7917719	GridION	R06-10min	SINGLE	PCR	VIRAL RNA	Severe acute respiratory syndrome coronavirus 2	OXFORD_NANOPORE	2020-03-15 18:00:00	R06-10min	SRP252977	12-Feb-2020	Homo sapiens	China	Asia	China: Wuhan	Renmin Hospital of Wuhan University	human	30.52 N 114.31 E	COVID-19	R06-10min
SRR11313507	AMPLICON	728	1378954	PRJNA612766	SAMN14381175	Pathogen.cl	1348593	WUHAN UNIVERSITY	public	sra,fastq	gs,ncbi,s3	gs.US,s3.us-east-1,ncbi.public	SRX7917718	GridION	R05-4h	SINGLE	PCR	VIRAL RNA	Severe acute respiratory syndrome coronavirus 2	OXFORD_NANOPORE	2020-03-15 18:00:00	R05-4h	SRP252977	12-Feb-2020	Homo sapiens	China	Asia	China: Wuhan	Renmin Hospital of Wuhan University	human	30.52 N 114.31 E	COVID-19	R05-4h
SRR11313508	AMPLICON	761	66231	PRJNA612766	SAMN14381174	Pathogen.cl	141311	WUHAN UNIVERSITY	public	sra,fastq	s3,ncbi,gs	ncbi.public,s3.us-east-1,gs.US	SRX7917717	GridION	R05-10min	SINGLE	PCR	VIRAL RNA	Severe acute respiratory syndrome coronavirus 2	OXFORD_NANOPORE	2020-03-15 18:00:00	R05-10min	SRP252977	12-Feb-2020	Homo sapiens	China	Asia	China: Wuhan	Renmin Hospital of Wuhan University	human	30.52 N 114.31 E	COVID-19	R05-10min
SRR11313509	AMPLICON	956	39202	PRJNA612766	SAMN14381173	Pathogen.cl	116837	WUHAN UNIVERSITY	public	fastq,sra	ncbi,gs,s3	s3.us-east-1,ncbi.public,gs.US	SRX7917716	GridION	R04-4h	SINGLE	PCR	VIRAL RNA	Severe acute respiratory syndrome coronavirus 2	OXFORD_NANOPORE	2020-03-15 18:00:00	R04-4h	SRP252977	12-Feb-2020	Homo sapiens	China	Asia	China: Wuhan	Renmin Hospital of Wuhan University	human	30.52 N 114.31 E	COVID-19	R04-4h
SRR11300652	RNA-Seq	967	416793360	PRJNA608224	SAMN14371025	Pathogen.cl	398083711	UNIVERSITY OF MELBOURNE	public	fastq,sra	ncbi,gs,s3	ncbi.public,s3.us-east-1,gs.US	SRX7906017	GridION	SARS-CoV-2/Australia/VIC01/2020/virion_RNA	SINGLE	Oligo-dT	VIRAL RNA	Severe acute respiratory syndrome coronavirus 2	OXFORD_NANOPORE	2020-03-15 18:00:00	SARS-CoV-2/Australia/VIC01/2020/virion	SRP250446	10-Feb-2020	Homo sapiens	Australia	Oceania	Australia: Victoria	George Taiaroa	Cell culture	missing	Covid-2019		Australia/VIC01/2020
SRR11267570	RNA-Seq	1168	910279521	PRJNA608224	SAMN14167851	Pathogen.cl	859122004	UNIVERSITY OF MELBOURNE	public	sra,fastq	s3,ncbi,gs	ncbi.public,s3.us-east-1,gs.US	SRX7874203	GridION	SARS-CoV-2/Australia/VIC01/2020_RNA	SINGLE	Oligo-dT	VIRAL RNA	Severe acute respiratory syndrome coronavirus 2	OXFORD_NANOPORE	2020-03-08 18:00:00	SARS-CoV-2/Australia/VIC01/2020	SRP250446	10-Feb-2020	Homo sapiens	Australia	Oceania	Australia: Victoria	George Taiaroa	Cell culture	missing	Covid-2019		Australia/VIC01/2020
SRR11350376	RNA-Seq	1168	910279521	PRJNA608224	SAMN14167851	Pathogen.cl	829679932	UNIVERSITY OF MELBOURNE	public	sra,nanopore	s3,ncbi,gs	ncbi.public,s3.us-east-1,gs.US	SRX7884843	GridION	SARS-CoV-2/Australia/VIC01/2020_RNA	SINGLE	Oligo-dT	VIRAL RNA	Severe acute respiratory syndrome coronavirus 2	OXFORD_NANOPORE	2020-03-19 18:00:00	SARS-CoV-2/Australia/VIC01/2020	SRP250446	10-Feb-2020	Homo sapiens	Australia	Oceania	Australia: Victoria	George Taiaroa	Cell culture	missing	Covid-2019		Australia/VIC01/2020
[truncated: 1 more columns]

## Sheet: Sheet2_All_Illumina_datasets
Sample	Origin	Average Sequencing Coverage	bcftools variant positions (filtered variants)
SRR10903401	China	139.836	-
SRR10903402	China	536.732	-
SRR10971381	China	599.244	-
SRR11059940	China	262.982	7866
SRR11059941	China	31.9147	-
SRR11059942	China	3378.67	19 variants
SRR11059943*	China	872.897	57 variants
SRR11059944	China	3612.93	-
SRR11059945	China	529.907	1025; 13729; 18763; 18768; 24325; 25415
SRR11059946	China	6585.06	-
SRR11059947	China	7887.27	-
SRR11140744	USA-WI	5290.2	-
SRR11140746	USA-WI	4527.57	-
SRR11140748	USA-WI	5167.41	-
SRR11140750	USA-WI	238.023	-
SRR11177792	Nepal	7906.31	-
SRR11241254	USA-WA	738.14	1;2446; 3411; 5572; 11083; 14805; 26144
SRR11241255	USA-WA	736.755	8782; 17747; 17858; 18060; 28144
SRR11247075	USA-WA	25.2193	8782; 17747; 17858; 18060; 20580; 28144
SRR11247076	USA-WA	366.36	3406; 5784; 8782; 17747; 17858; 18060; 23525; 28144
SRR11247077	USA-WA	3851.59	8782; 17747; 17858; 18060; 20281; 28144
SRR11247078	USA-WA	5871.07	8782; 17747; 17858; 18060; 28144
SRR11278090	USA-WA	61.3459	8782; 17747; 17858; 18060; 28144
SRR11278091	USA-WA	1483.07	8782; 17747; 17858; 18060; 28144
SRR11278092	USA-WA	253.292	8782; 9180; 17747; 17858; 18060; 28144
SRR11278164	USA-WA	6793.29	8782; 17747; 17858; 18060; 28144
SRR11278165	USA-WA	302.701	8782; 17747; 17858; 18060; 23010; 28144
SRR11278166	USA-WA	7578.72	8782; 17747; 17858; 18060; 23010; 28144
SRR11278167	USA-WA	7646.37	8782; 17747; 17858; 18060; 23010; 28144
SRR11278168	USA-WA	87.7353	8782; 17747; 17858; 18060; 28144
SRR11314339	USA-SD	3306.2	241; 3037; 14408; 18814; 23403
SRR11397714	Australia-VIC	1271.82	241; 2416; 3037; 14408; 14786; 20578; 23403; 25563
SRR11397715	Australia-VIC	1611.83	11083; 14805; 17247; 23244; 26144; 29746
SRR11397716	Australia-VIC	2725.57	11083; 14805; 17247; 23244; 26144; 29746
SRR11397717	Australia-VIC	2963.81	8782; 17747; 17858; 18060; 28144
SRR11397718	Australia-VIC	3443.04	8782; 10038; 28144; 28878; 29742
SRR11397719	Australia-VIC	3861.25	1397; 11083; 18697; 28688; 29625; 29742
SRR11397720	Australia-VIC	2744.57	8782; 17858; 18060; 24694; 28144
SRR11397721	Australia-VIC	2116.04	884; 1397; 8653; 11083; 12357; 13506; 26447; 28688; 29742
SRR11397728	Australia-VIC	2485.69	2480; 2558; 6971; 6975; 6977; 7072; 9170; 11083; 14805; 17339; 26144
SRR11397729	Australia-VIC	1838.73	26144
SRR11397730	Australia-VIC	4499.83	26144
SRR11410528	USA-UTAH	2056.21	-
SRR11410529	USA-UTAH	2900.48	-
SRR11410532	USA-UTAH	1997.56	-
SRR11410533	USA-UTAH	2532.51	-
SRR11410536	USA-UTAH	4605.36	-
SRR11410538	USA-UTAH	3437.8	-
SRR11410540	USA-UTAH	3926.08	-
SRR11410541	USA-UTAH	1776.99	-
SRR11410542	USA-UTAH	2200.69	-
*Excluded from analysis

## Sheet: Sheet3_Merged_Strelka2_variants
SNVs
NC_045512.2	0	1	.	.	A	T	.	.	JQ_SK_CALLER_PASSED:JQ_SK_CALLER_REPORTED:JQ_SK_HC_SOM	.:.:.	.:.:.	.:.:.	.:.:.	.:.:.	.:.:.	.:.:.	.:.:.	.:.:.	.:.:.	.:.:.	.:.:.	.:.:.	.:.:.	.:.:.	.:.:.	.:.:.	.:.:.	.:.:.	.:.:.	.:.:.	.:.:.	.:.:.	.:.:.	.:.:.	.:.:.	.:.:.	.:.:.	01:01:00	01:01:01	.:.:.	.:.:.	.:.:.	.:.:.	.:.:.	.:.:.	.:.:.	.:.:.	.:.:.	.:.:.
NC_045512.2	6	7	.	.	G	T	.	.	JQ_SK_CALLER_PASSED:JQ_SK_CALLER_REPORTED:JQ_SK_HC_SOM	.:.:.	.:.:.	.:.:.	.:.:.	.:.:.	.:.:.	.:.:.	.:.:.	.:.:.	.:.:.	.:.:.	.:.:.	.:.:.	.:.:.	01:01:00	01:01:01	.:.:.	.:.:.	.:.:.	.:.:.	.:.:.	.:.:.	.:.:.	.:.:.	.:.:.	.:.:.	.:.:.	.:.:.	.:.:.	.:.:.	.:.:.	.:.:.	.:.:.	.:.:.	.:.:.	.:.:.	.:.:.	.:.:.	.:.:.	.:.:.
NC_045512.2	50	51	.	.	T	A	.	.	JQ_SK_CALLER_PASSED:JQ_SK_CALLER_REPORTED:JQ_SK_HC_SOM	01:01:00	01:01:01	01:01:00	01:01:01	01:01:00	01:01:01	01:01:00	01:01:01	01:01:00	01:01:01	01:01:00	01:01:01	01:01:00	01:01:01	.:.:.	.:.:.	.:.:.	.:.:.	01:01:00	01:01:01	.:.:.	.:.:.	01:01:00	01:01:01	01:01:00	01:01:01	.:.:.	.:.:.	.:.:.	.:.:.	.:.:.	.:.:.	01:01:00	01:01:01	.:.:.	.:.:.	01:01:00	01:01:01	01:01:00	01:01:01
NC_045512.2	240	241	.	.	C	T	.	.	JQ_SK_CALLER_PASSED:JQ_SK_CALLER_REPORTED:JQ_SK_HC_SOM	.:.:.	.:.:.	.:.:.	.:.:.	.:.:.	.:.:.	.:.:.	.:.:.	.:.:.	.:.:.	.:.:.	.:.:.	.:.:.	.:.:.	.:.:.	.:.:.	.:.:.	.:.:.	.:.:.	.:.:.	.:.:.	.:.:.	.:.:.	.:.:.	.:.:.	.:.:.	.:.:.	.:.:.	.:.:.	.:.:.	.:.:.	.:.:.	.:.:.	.:.:.	.:.:.	.:.:.	.:.:.	.:.:.	.:.:.	.:.:.
NC_045512.2	260	261	.	.	G	T	.	.	JQ_SK_CALLER_PASSED:JQ_SK_CALLER_REPORTED:JQ_SK_HC_SOM	.:.:.	.:.:.	.:.:.	.:.:.	.:.:.	.:.:.	.:.:.	.:.:.	.:.:.	.:.:.	.:.:.	.:.:.	.:.:.	.:.:.	.:.:.	.:.:.	.:.:.	.:.:.	.:.:.	.:.:.	.:.:.	.:.:.	.:.:.	.:.:.	.:.:.	.:.:.	.:.:.	.:.:.	.:.:.	.:.:.	.:.:.	.:.:.	.:.:.	.:.:.	01:01:00	01:01:01	.:.:.	.:.:.	.:.:.	.:.:.
NC_045512.2	375	376	.	.	G	T	.	.	JQ_SK_CALLER_PASSED:JQ_SK_CALLER_REPORTED:JQ_SK_HC_SOM	.:.:.	.:.:.	.:.:.	.:.:.	.:.:.	.:.:.	.:.:.	.:.:.	.:.:.	.:.:.	01:01:00	01:01:01	.:.:.	.:.:.	.:.:.	.:.:.	.:.:.	.:.:.	.:.:.	.:.:.	.:.:.	.:.:.	.:.:.	.:.:.	.:.:.	.:.:.	.:.:.	.:.:.	.:.:.	.:.:.	.:.:.	.:.:.	.:.:.	.:.:.	.:.:.	.:.:.	.:.:.	.:.:.	.:.:.	.:.:.
NC_045512.2	378	379	.	.	C	A	.	.	JQ_SK_CALLER_PASSED:JQ_SK_CALLER_REPORTED:JQ_SK_HC_SOM	.:.:.	.:.:.	.:.:.	.:.:.	.:.:.	.:.:.	.:.:.	.:.:.	.:.:.	.:.:.	.:.:.	.:.:.	.:.:.	.:.:.	.:.:.	.:.:.	.:.:.	.:.:.	.:.:.	.:.:.	.:.:.	.:.:.	.:.:.	.:.:.	.:.:.	.:.:.	.:.:.	.:.:.	.:.:.	.:.:.	.:.:.	.:.:.	.:.:.	.:.:.	.:.:.	.:.:.	.:.:.	.:.:.	.:.:.	.:.:.
NC_045512.2	448	449	.	.	C	G	.	.	JQ_SK_CALLER_PASSED:JQ_SK_CALLER_REPORTED:JQ_SK_HC_SOM	.:.:.	.:.:.	.:.:.	.:.:.	.:.:.	.:.:.	.:.:.	.:.:.	01:01:00	01:01:01	.:.:.	.:.:.	.:.:.	.:.:.	.:.:.	.:.:.	.:.:.	.:.:.	.:.:.	.:.:.	.:.:.	.:.:.	.:.:.	.:.:.	.:.:.	.:.:.	.:.:.	.:.:.	.:.:.	.:.:.	.:.:.	.:.:.	.:.:.	.:.:.	.:.:.	.:.:.	.:.:.	.:.:.	.:.:.	.:.:.
NC_045512.2	564	565	.	.	T	C	.	.	JQ_SK_CALLER_PASSED:JQ_SK_CALLER_REPORTED:JQ_SK_HC_SOM	.:.:.	.:.:.	.:.:.	.:.:.	.:.:.	.:.:.	.:.:.	.:.:.	.:.:.	.:.:.	.:.:.	.:.:.	01:01:00	01:01:01	.:.:.	.:.:.	.:.:.	.:.:.	.:.:.	.:.:.	.:.:.	.:.:.	.:.:.	.:.:.	.:.:.	.:.:.	.:.:.	.:.:.	.:.:.	.:.:.	.:.:.	.:.:.	.:.:.	.:.:.	.:.:.	.:.:.	.:.:.	.:.:.	.:.:.	.:.:.
NC_045512.2	688	689	.	.	T	G	.	.	JQ_SK_CALLER_PASSED:JQ_SK_CALLER_REPORTED:JQ_SK_HC_SOM	.:.:.	.:.:.	.:.:.	.:.:.	.:.:.	.:.:.	.:.:.	.:.:.	.:.:.	.:.:.	.:.:.	.:.:.	.:.:.	.:.:.	.:.:.	.:.:.	.:.:.	.:.:.	.:.:.	.:.:.	.:.:.	.:.:.	.:.:.	.:.:.	.:.:.	.:.:.	.:.:.	.:.:.	.:.:.	.:.:.	.:.:.	.:.:.	.:.:.	.:.:.	.:.:.	.:.:.	.:.:.	.:.:.	.:.:.	.:.:.
NC_045512.2	883	884	.	.	C	T	.	.	JQ_SK_CALLER_PASSED:JQ_SK_CALLER_REPORTED:JQ_SK_HC_SOM	.:.:.	.:.:.	.:.:.	.:.:.	.:.:.	.:.:.	.:.:.	.:.:.	.:.:.	.:.:.	.:.:.	.:.:.	.:.:.	.:.:.	.:.:.	.:.:.	.:.:.	.:.:.	.:.:.	.:.:.	.:.:.	.:.:.	.:.:.	.:.:.	.:.:.	.:.:.	.:.:.	.:.:.	.:.:.	.:.:.	.:.:.	.:.:.	.:.:.	.:.:.	.:.:.	.:.:.	.:.:.	.:.:.	.:.:.	.:.:.
NC_045512.2	1058	1059	.	.	C	T	.	.	JQ_SK_CALLER_PASSED:JQ_SK_CALLER_REPORTED:JQ_SK_HC_SOM	.:.:.	.:.:.	.:.:.	.:.:.	.:.:.	.:.:.	.:.:.	.:.:.	.:.:.	.:.:.	.:.:.	.:.:.	.:.:.	.:.:.	.:.:.	.:.:.	.:.:.	.:.:.	.:.:.	.:.:.	.:.:.	.:.:.	.:.:.	.:.:.	.:.:.	.:.:.	.:.:.	.:.:.	.:.:.	.:.:.	.:.:.	.:.:.	.:.:.	.:.:.	.:.:.	.:.:.	.:.:.	.:.:.	.:.:.	.:.:.
NC_045512.2	1101	1102	.	.	C	T	.	.	JQ_SK_CALLER_PASSED:JQ_SK_CALLER_REPORTED:JQ_SK_HC_SOM	.:.:.	.:.:.	.:.:.	.:.:.	.:.:.	.:.:.	.:.:.	.:.:.	.:.:.	.:.:.	.:.:.	.:.:.	.:.:.	.:.:.	.:.:.	.:.:.	.:.:.	.:.:.	.:.:.	.:.:.	.:.:.	.:.:.	.:.:.	.:.:.	.:.:.	.:.:.	.:.:.	.:.:.	.:.:.	.:.:.	.:.:.	.:.:.	.:.:.	.:.:.	.:.:.	.:.:.	.:.:.	.:.:.	.:.:.	.:.:.
NC_045512.2	1382	1383	.	.	G	A	.	.	JQ_SK_CALLER_PASSED:JQ_SK_CALLER_REPORTED:JQ_SK_HC_SOM	.:.:.	.:.:.	.:.:.	.:.:.	.:.:.	.:.:.	.:.:.	.:.:.	.:.:.	.:.:.	.:.:.	.:.:.	01:01:00	01:01:01	.:.:.	.:.:.	.:.:.	.:.:.	.:.:.	.:.:.	.:.:.	.:.:.	.:.:.	.:.:.	.:.:.	.:.:.	.:.:.	.:.:.	.:.:.	.:.:.	.:.:.	.:.:.	.:.:.	.:.:.	.:.:.	.:.:.	.:.:.	.:.:.	.:.:.	.:.:.
NC_045512.2	1396	1397	.	.	G	A	.	.	JQ_SK_CALLER_PASSED:JQ_SK_CALLER_REPORTED:JQ_SK_HC_SOM	.:.:.	.:.:.	.:.:.	.:.:.	.:.:.	.:.:.	.:.:.	.:.:.	.:.:.	.:.:.	.:.:.	.:.:.	.:.:.	.:.:.	.:.:.	.:.:.	.:.:.	.:.:.	.:.:.	.:.:.	.:.:.	.:.:.	.:.:.	.:.:.	.:.:.	.:.:.	.:.:.	.:.:.	.:.:.	.:.:.	.:.:.	.:.:.	.:.:.	.:.:.	.:.:.	.:.:.	.:.:.	.:.:.	.:.:.	.:.:.
NC_045512.2	1898	1899	.	.	G	T	.	.	JQ_SK_CALLER_PASSED:JQ_SK_CALLER_REPORTED:JQ_SK_HC_SOM	.:.:.	.:.:.	.:.:.	.:.:.	.:.:.	.:.:.	.:.:.	.:.:.	.:.:.	.:.:.	.:.:.	.:.:.	.:.:.	.:.:.	.:.:.	.:.:.	.:.:.	.:.:.	.:.:.	.:.:.	.:.:.	.:.:.	.:.:.	.:.:.	.:.:.	.:.:.	.:.:.	.:.:.	.:.:.	.:.:.	.:.:.	.:.:.	.:.:.	.:.:.	.:.:.	.:.:.	.:.:.	.:.:.	.:.:.	.:.:.
NC_045512.2	2415	2416	.	.	C	T	.	.	JQ_SK_CALLER_PASSED:JQ_SK_CALLER_REPORTED:JQ_SK_HC_SOM	.:.:.	.:.:.	.:.:.	.:.:.	.:.:.	.:.:.	.:.:.	.:.:.	.:.:.	.:.:.	.:.:.	.:.:.	.:.:.	.:.:.	.:.:.	.:.:.	.:.:.	.:.:.	.:.:.	.:.:.	.:.:.	.:.:.	.:.:.	.:.:.	.:.:.	.:.:.	.:.:.	.:.:.	.:.:.	.:.:.	.:.:.	.:.:.	.:.:.	.:.:.	.:.:.	.:.:.	.:.:.	.:.:.	.:.:.	.:.:.
NC_045512.2	2445	2446	.	.	T	C	.	.	JQ_SK_CALLER_PASSED:JQ_SK_CALLER_REPORTED:JQ_SK_HC_SOM	.:.:.	.:.:.	.:.:.	.:.:.	.:.:.	.:.:.	.:.:.	.:.:.	.:.:.	.:.:.	.:.:.	.:.:.	.:.:.	.:.:.	.:.:.	.:.:.	.:.:.	.:.:.	.:.:.	.:.:.	.:.:.	.:.:.	.:.:.	.:.:.	.:.:.	.:.:.	.:.:.	.:.:.	01:01:00	01:01:01	.:.:.	.:.:.	.:.:.	.:.:.	.:.:.	.:.:.	.:.:.	.:.:.	.:.:.	.:.:.
NC_045512.2	2557	2558	.	.	C	T	.	.	JQ_SK_CALLER_PASSED:JQ_SK_CALLER_REPORTED:JQ_SK_HC_SOM	.:.:.	.:.:.	.:.:.	.:.:.	.:.:.	.:.:.	.:.:.	.:.:.	.:.:.	.:.:.	.:.:.	.:.:.	.:.:.	.:.:.	.:.:.	.:.:.	.:.:.	.:.:.	.:.:.	.:.:.	.:.:.	.:.:.	.:.:.	.:.:.	.:.:.	.:.:.	.:.:.	.:.:.	.:.:.	.:.:.	.:.:.	.:.:.	.:.:.	.:.:.	.:.:.	.:.:.	.:.:.	.:.:.	.:.:.	.:.:.
NC_045512.2	3036	3037	.	.	C	T	.	.	JQ_SK_CALLER_PASSED:JQ_SK_CALLER_REPORTED:JQ_SK_HC_SOM	.:.:.	.:.:.	.:.:.	.:.:.	.:.:.	.:.:.	.:.:.	.:.:.	.:.:.	.:.:.	.:.:.	.:.:.	.:.:.	.:.:.	.:.:.	.:.:.	.:.:.	.:.:.	.:.:.	.:.:.	.:.:.	.:.:.	.:.:.	.:.:.	.:.:.	.:.:.	.:.:.	.:.:.	.:.:.	.:.:.	.:.:.	.:.:.	.:.:.	.:.:.	.:.:.	.:.:.	.:.:.	.:.:.	.:.:.	.:.:.
NC_045512.2	3405	3406	.	.	A	C	.	.	JQ_SK_CALLER_PASSED:JQ_SK_CALLER_REPORTED:JQ_SK_HC_SOM	.:.:.	.:.:.	.:.:.	.:.:.	.:.:.	.:.:.	.:.:.	.:.:.	.:.:.	.:.:.	.:.:.	.:.:.	.:.:.	.:.:.	.:.:.	.:.:.	.:.:.	.:.:.	.:.:.	.:.:.	.:.:.	.:.:.	.:.:.	.:.:.	.:.:.	.:.:.	.:.:.	.:.:.	.:.:.	.:.:.	.:.:.	.:.:.	.:.:.	.:.:.	01:01:00	01:01:01	.:.:.	.:.:.	.:.:.	.:.:.
NC_045512.2	3410	3411	.	.	C	T	.	.	JQ_SK_CALLER_PASSED:JQ_SK_CALLER_REPORTED:JQ_SK_HC_SOM	.:.:.	.:.:.	.:.:.	.:.:.	.:.:.	.:.:.	.:.:.	.:.:.	.:.:.	.:.:.	.:.:.	.:.:.	.:.:.	.:.:.	.:.:.	.:.:.	.:.:.	.:.:.	.:.:.	.:.:.	.:.:.	.:.:.	.:.:.	.:.:.	.:.:.	.:.:.	.:.:.	.:.:.	01:01:00	01:01:01	.:.:.	.:.:.	.:.:.	.:.:.	.:.:.	.:.:.	.:.:.	.:.:.	.:.:.	.:.:.
NC_045512.2	5213	5214	.	.	T	C	.	.	JQ_SK_CALLER_PASSED:JQ_SK_CALLER_REPORTED:JQ_SK_HC_SOM	.:.:.	.:.:.	.:.:.	.:.:.	.:.:.	.:.:.	.:.:.	.:.:.	01:01:00	01:01:01	.:.:.	.:.:.	.:.:.	.:.:.	.:.:.	.:.:.	.:.:.	.:.:.	.:.:.	.:.:.	.:.:.	.:.:.	.:.:.	.:.:.	.:.:.	.:.:.	.:.:.	.:.:.	.:.:.	.:.:.	.:.:.	.:.:.	.:.:.	.:.:.	.:.:.	.:.:.	.:.:.	.:.:.	.:.:.	.:.:.
NC_045512.2	5452	5453	.	.	G	A	.	.	JQ_SK_CALLER_PASSED:JQ_SK_CALLER_REPORTED:JQ_SK_HC_SOM	.:.:.	.:.:.	.:.:.	.:.:.	.:.:.	.:.:.	.:.:.	.:.:.	.:.:.	.:.:.	.:.:.	.:.:.	.:.:.	.:.:.	.:.:.	.:.:.	.:.:.	.:.:.	.:.:.	.:.:.	.:.:.	.:.:.	.:.:.	.:.:.	.:.:.	.:.:.	.:.:.	.:.:.	.:.:.	.:.:.	.:.:.	.:.:.	.:.:.	.:.:.	.:.:.	.:.:.	.:.:.	.:.:.	.:.:.	.:.:.
NC_045512.2	5571	5572	.	.	G	T	.	.	JQ_SK_CALLER_PASSED:JQ_SK_CALLER_REPORTED:JQ_SK_HC_SOM	.:.:.	.:.:.	.:.:.	.:.:.	.:.:.	.:.:.	.:.:.	.:.:.	.:.:.	.:.:.	.:.:.	.:.:.	.:.:.	.:.:.	.:.:.	.:.:.	.:.:.	.:.:.	.:.:.	.:.:.	.:.:.	.:.:.	.:.:.	.:.:.	.:.:.	.:.:.	.:.:.	.:.:.	01:01:00	01:01:01	.:.:.	.:.:.	.:.:.	.:.:.	.:.:.	.:.:.	.:.:.	.:.:.	.:.:.	.:.:.
NC_045512.2	5783	5784	.	.	C	T	.	.	JQ_SK_CALLER_PASSED:JQ_SK_CALLER_REPORTED:JQ_SK_HC_SOM	.:.:.	.:.:.	.:.:.	.:.:.	.:.:.	.:.:.	.:.:.	.:.:.	.:.:.	.:.:.	.:.:.	.:.:.	.:.:.	.:.:.	.:.:.	.:.:.	.:.:.	.:.:.	.:.:.	.:.:.	.:.:.	.:.:.	.:.:.	.:.:.	.:.:.	.:.:.	.:.:.	.:.:.	.:.:.	.:.:.	.:.:.	.:.:.	01:01:00	01:01:01	01:01:00	01:01:01	.:.:.	.:.:.	.:.:.	.:.:.
NC_045512.2	6151	6152	.	.	T	C	.	.	JQ_SK_CALLER_PASSED:JQ_SK_CALLER_REPORTED:JQ_SK_HC_SOM	.:.:.	.:.:.	.:.:.	.:.:.	.:.:.	.:.:.	01:01:00	01:01:01	.:.:.	.:.:.	.:.:.	.:.:.	.:.:.	.:.:.	.:.:.	.:.:.	.:.:.	.:.:.	.:.:.	.:.:.	.:.:.	.:.:.	.:.:.	.:.:.	.:.:.	.:.:.	.:.:.	.:.:.	.:.:.	.:.:.	.:.:.	.:.:.	.:.:.	.:.:.	.:.:.	.:.:.	.:.:.	.:.:.	.:.:.	.:.:.
NC_045512.2	6157	6158	.	.	G	T	.	.	JQ_SK_CALLER_PASSED:JQ_SK_CALLER_REPORTED:JQ_SK_HC_SOM	.:.:.	.:.:.	.:.:.	.:.:.	.:.:.	.:.:.	.:.:.	.:.:.	.:.:.	.:.:.	.:.:.	.:.:.	.:.:.	.:.:.	.:.:.	.:.:.	.:.:.	.:.:.	.:.:.	.:.:.	.:.:.	.:.:.	.:.:.	.:.:.	.:.:.	.:.:.	.:.:.	.:.:.	.:.:.	.:.:.	.:.:.	.:.:.	01:01:00	01:01:01	.:.:.	.:.:.	.:.:.	.:.:.	.:.:.	.:.:.
NC_045512.2	6334	6335	.	.	T	C	.	.	JQ_SK_CALLER_PASSED:JQ_SK_CALLER_REPORTED:JQ_SK_HC_SOM	.:.:.	.:.:.	.:.:.	.:.:.	.:.:.	.:.:.	.:.:.	.:.:.	.:.:.	.:.:.	.:.:.	.:.:.	.:.:.	.:.:.	.:.:.	.:.:.	.:.:.	.:.:.	.:.:.	.:.:.	.:.:.	.:.:.	.:.:.	.:.:.	.:.:.	.:.:.	.:.:.	.:.:.	.:.:.	.:.:.	.:.:.	.:.:.	.:.:.	.:.:.	.:.:.	.:.:.	.:.:.	.:.:.	.:.:.	.:.:.
NC_045512.2	6721	6722	.	.	A	G	.	.	JQ_SK_CALLER_PASSED:JQ_SK_CALLER_REPORTED:JQ_SK_HC_SOM	.:.:.	.:.:.	.:.:.	.:.:.	.:.:.	.:.:.	.:.:.	.:.:.	.:.:.	.:.:.	.:.:.	.:.:.	01:01:00	01:01:01	.:.:.	.:.:.	.:.:.	.:.:.	.:.:.	.:.:.	.:.:.	.:.:.	.:.:.	.:.:.	.:.:.	.:.:.	.:.:.	.:.:.	.:.:.	.:.:.	.:.:.	.:.:.	.:.:.	.:.:.	.:.:.	.:.:.	.:.:.	.:.:.	.:.:.	.:.:.
NC_045512.2	6908	6909	.	.	T	C	.	.	JQ_SK_CALLER_PASSED:JQ_SK_CALLER_REPORTED:JQ_SK_HC_SOM	.:.:.	.:.:.	.:.:.	.:.:.	.:.:.	.:.:.	.:.:.	.:.:.	.:.:.	.:.:.	.:.:.	.:.:.	01:01:00	01:01:01	.:.:.	.:.:.	.:.:.	.:.:.	.:.:.	.:.:.	.:.:.	.:.:.	.:.:.	.:.:.	.:.:.	.:.:.	.:.:.	.:.:.	.:.:.	.:.:.	.:.:.	.:.:.	.:.:.	.:.:.	.:.:.	.:.:.	.:.:.	.:.:.	.:.:.	.:.:.
NC_045512.2	6970	6971	.	.	T	C	.	.	JQ_SK_CALLER_PASSED:JQ_SK_CALLER_REPORTED:JQ_SK_HC_SOM	.:.:.	.:.:.	.:.:.	.:.:.	.:.:.	.:.:.	.:.:.	.:.:.	.:.:.	.:.:.	.:.:.	.:.:.	.:.:.	.:.:.	.:.:.	.:.:.	.:.:.	.:.:.	.:.:.	.:.:.	.:.:.	.:.:.	.:.:.	.:.:.	.:.:.	.:.:.	.:.:.	.:.:.	.:.:.	.:.:.	.:.:.	.:.:.	.:.:.	.:.:.	.:.:.	.:.:.	.:.:.	.:.:.	.:.:.	.:.:.
NC_045512.2	6974	6975	.	.	G	T	.	.	JQ_SK_CALLER_PASSED:JQ_SK_CALLER_REPORTED:JQ_SK_HC_SOM	.:.:.	.:.:.	.:.:.	.:.:.	.:.:.	.:.:.	.:.:.	.:.:.	.:.:.	.:.:.	.:.:.	.:.:.	.:.:.	.:.:.	.:.:.	.:.:.	.:.:.	.:.:.	.:.:.	.:.:.	.:.:.	.:.:.	.:.:.	.:.:.	.:.:.	.:.:.	.:.:.	.:.:.	.:.:.	.:.:.	.:.:.	.:.:.	.:.:.	.:.:.	.:.:.	.:.:.	.:.:.	.:.:.	.:.:.	.:.:.
NC_045512.2	6976	6977	.	.	G	A	.	.	JQ_SK_CALLER_PASSED:JQ_SK_CALLER_REPORTED:JQ_SK_HC_SOM	.:.:.	.:.:.	.:.:.	.:.:.	.:.:.	.:.:.	.:.:.	.:.:.	.:.:.	.:.:.	.:.:.	.:.:.	.:.:.	.:.:.	.:.:.	.:.:.	.:.:.	.:.:.	.:.:.	.:.:.	.:.:.	.:.:.	.:.:.	.:.:.	.:.:.	.:.:.	.:.:.	.:.:.	.:.:.	.:.:.	.:.:.	.:.:.	.:.:.	.:.:.	.:.:.	.:.:.	.:.:.	.:.:.	.:.:.	.:.:.
NC_045512.2	7071	7072	.	.	C	T	.	.	JQ_SK_CALLER_PASSED:JQ_SK_CALLER_REPORTED:JQ_SK_HC_SOM	.:.:.	.:.:.	.:.:.	.:.:.	.:.:.	.:.:.	.:.:.	.:.:.	.:.:.	.:.:.	.:.:.	.:.:.	.:.:.	.:.:.	.:.:.	.:.:.	.:.:.	.:.:.	.:.:.	.:.:.	.:.:.	.:.:.	.:.:.	.:.:.	.:.:.	.:.:.	.:.:.	.:.:.	.:.:.	.:.:.	.:.:.	.:.:.	.:.:.	.:.:.	.:.:.	.:.:.	.:.:.	.:.:.	.:.:.	.:.:.
NC_045512.2	7183	7184	.	.	A	C	.	.	JQ_SK_CALLER_PASSED:JQ_SK_CALLER_REPORTED:JQ_SK_HC_SOM	.:.:.	.:.:.	.:.:.	.:.:.	.:.:.	.:.:.	.:.:.	.:.:.	01:01:00	01:01:01	.:.:.	.:.:.	.:.:.	.:.:.	.:.:.	.:.:.	.:.:.	.:.:.	.:.:.	.:.:.	.:.:.	.:.:.	.:.:.	.:.:.	.:.:.	.:.:.	.:.:.	.:.:.	.:.:.	.:.:.	.:.:.	.:.:.	.:.:.	.:.:.	.:.:.	.:.:.	.:.:.	.:.:.	.:.:.	.:.:.
NC_045512.2	7865	7866	.	.	G	T	.	.	JQ_SK_CALLER_PASSED:JQ_SK_CALLER_REPORTED:JQ_SK_HC_SOM	.:.:.	.:.:.	.:.:.	.:.:.	01:01:00	01:01:01	.:.:.	.:.:.	.:.:.	.:.:.	.:.:.	.:.:.	.:.:.	.:.:.	.:.:.	.:.:.	.:.:.	.:.:.	.:.:.	.:.:.	.:.:.	.:.:.	.:.:.	.:.:.	.:.:.	.:.:.	.:.:.	.:.:.	.:.:.	.:.:.	.:.:.	.:.:.	.:.:.	.:.:.	.:.:.	.:.:.	.:.:.	.:.:.	.:.:.	.:.:.
NC_045512.2	8061	8062	.	.	A	T	.	.	JQ_SK_CALLER_PASSED:JQ_SK_CALLER_REPORTED:JQ_SK_HC_SOM	.:.:.	.:.:.	.:.:.	.:.:.	.:.:.	.:.:.	.:.:.	.:.:.	.:.:.	.:.:.	.:.:.	.:.:.	.:.:.	.:.:.	.:.:.	.:.:.	.:.:.	.:.:.	.:.:.	.:.:.	.:.:.	.:.:.	.:.:.	.:.:.	.:.:.	.:.:.	.:.:.	.:.:.	.:.:.	.:.:.	.:.:.	.:.:.	.:.:.	.:.:.	.:.:.	.:.:.	.:.:.	.:.:.	.:.:.	.:.:.
NC_045512.2	8241	8242	.	.	T	C	.	.	JQ_SK_CALLER_PASSED:JQ_SK_CALLER_REPORTED:JQ_SK_HC_SOM	.:.:.	.:.:.	.:.:.	.:.:.	.:.:.	.:.:.	01:01:00	01:01:01	.:.:.	.:.:.	.:.:.	.:.:.	.:.:.	.:.:.	.:.:.	.:.:.	.:.:.	.:.:.	.:.:.	.:.:.	.:.:.	.:.:.	.:.:.	.:.:.	.:.:.	.:.:.	.:.:.	.:.:.	.:.:.	.:.:.	.:.:.	.:.:.	.:.:.	.:.:.	.:.:.	.:.:.	.:.:.	.:.:.	.:.:.	.:.:.
NC_045512.2	8285	8286	.	.	T	C	.	.	JQ_SK_CALLER_PASSED:JQ_SK_CALLER_REPORTED:JQ_SK_HC_SOM	.:.:.	.:.:.	.:.:.	.:.:.	.:.:.	.:.:.	.:.:.	.:.:.	01:01:00	01:01:01	.:.:.	.:.:.	.:.:.	.:.:.	.:.:.	.:.:.	.:.:.	.:.:.	.:.:.	.:.:.	.:.:.	.:.:.	.:.:.	.:.:.	.:.:.	.:.:.	.:.:.	.:.:.	.:.:.	.:.:.	.:.:.	.:.:.	.:.:.	.:.:.	.:.:.	.:.:.	.:.:.	.:.:.	.:.:.	.:.:.
NC_045512.2	8614	8615	.	.	G	A	.	.	JQ_SK_CALLER_PASSED:JQ_SK_CALLER_REPORTED:JQ_SK_HC_SOM	.:.:.	.:.:.	.:.:.	.:.:.	.:.:.	.:.:.	.:.:.	.:.:.	01:01:00	01:01:01	.:.:.	.:.:.	.:.:.	.:.:.	.:.:.	.:.:.	.:.:.	.:.:.	.:.:.	.:.:.	.:.:.	.:.:.	.:.:.	.:.:.	.:.:.	.:.:.	.:.:.	.:.:.	.:.:.	.:.:.	.:.:.	.:.:.	.:.:.	.:.:.	.:.:.	.:.:.	.:.:.	.:.:.	.:.:.	.:.:.
NC_045512.2	8652	8653	.	.	G	T	.	.	JQ_SK_CALLER_PASSED:JQ_SK_CALLER_REPORTED:JQ_SK_HC_SOM	.:.:.	.:.:.	.:.:.	.:.:.	.:.:.	.:.:.	.:.:.	.:.:.	.:.:.	.:.:.	.:.:.	.:.:.	.:.:.	.:.:.	.:.:.	.:.:.	.:.:.	.:.:.	.:.:.	.:.:.	.:.:.	.:.:.	.:.:.	.:.:.	.:.:.	.:.:.	.:.:.	.:.:.	.:.:.	.:.:.	.:.:.	.:.:.	.:.:.	.:.:.	.:.:.	.:.:.	.:.:.	.:.:.	.:.:.	.:.:.
NC_045512.2	8781	8782	.	.	C	T	.	.	JQ_SK_CALLER_PASSED:JQ_SK_CALLER_REPORTED:JQ_SK_HC_SOM	.:.:.	.:.:.	.:.:.	.:.:.	.:.:.	.:.:.	.:.:.	.:.:.	.:.:.	.:.:.	.:.:.	.:.:.	.:.:.	.:.:.	.:.:.	.:.:.	.:.:.	.:.:.	.:.:.	.:.:.	.:.:.	.:.:.	.:.:.	.:.:.	.:.:.	.:.:.	.:.:.	.:.:.	.:.:.	.:.:.	01:01:00	01:01:01	01:01:00	01:01:01	01:01:00	01:01:01	01:01:00	01:01:01	01:01:00	01:01:01
NC_045512.2	8833	8834	.	.	G	A	.	.	JQ_SK_CALLER_PASSED:JQ_SK_CALLER_REPORTED:JQ_SK_HC_SOM	.:.:.	.:.:.	.:.:.	.:.:.	.:.:.	.:.:.	.:.:.	.:.:.	01:01:00	01:01:01	.:.:.	.:.:.	.:.:.	.:.:.	.:.:.	.:.:.	.:.:.	.:.:.	.:.:.	.:.:.	.:.:.	.:.:.	.:.:.	.:.:.	.:.:.	.:.:.	.:.:.	.:.:.	.:.:.	.:.:.	.:.:.	.:.:.	.:.:.	.:.:.	.:.:.	.:.:.	.:.:.	.:.:.	.:.:.	.:.:.
NC_045512.2	9169	9170	.	.	C	T	.	.	JQ_SK_CALLER_PASSED:JQ_SK_CALLER_REPORTED:JQ_SK_HC_SOM	.:.:.	.:.:.	.:.:.	.:.:.	.:.:.	.:.:.	.:.:.	.:.:.	.:.:.	.:.:.	.:.:.	.:.:.	.:.:.	.:.:.	.:.:.	.:.:.	.:.:.	.:.:.	.:.:.	.:.:.	.:.:.	.:.:.	.:.:.	.:.:.	.:.:.	.:.:.	.:.:.	.:.:.	.:.:.	.:.:.	.:.:.	.:.:.	.:.:.	.:.:.	.:.:.	.:.:.	.:.:.	.:.:.	.:.:.	.:.:.
NC_045512.2	9179	9180	.	.	C	T	.	.	JQ_SK_CALLER_PASSED:JQ_SK_CALLER_REPORTED:JQ_SK_HC_SOM	.:.:.	.:.:.	.:.:.	.:.:.	.:.:.	.:.:.	.:.:.	.:.:.	.:.:.	.:.:.	.:.:.	.:.:.	.:.:.	.:.:.	.:.:.	.:.:.	.:.:.	.:.:.	.:.:.	.:.:.	.:.:.	.:.:.	.:.:.	.:.:.	.:.:.	.:.:.	.:.:.	.:.:.	.:.:.	.:.:.	.:.:.	.:.:.	.:.:.	.:.:.	.:.:.	.:.:.	.:.:.	.:.:.	.:.:.	.:.:.
NC_045512.2	9429	9430	.	.	C	A	.	.	JQ_SK_CALLER_PASSED:JQ_SK_CALLER_REPORTED:JQ_SK_HC_SOM	.:.:.	.:.:.	.:.:.	.:.:.	.:.:.	.:.:.	.:.:.	.:.:.	.:.:.	.:.:.	.:.:.	.:.:.	.:.:.	.:.:.	.:.:.	.:.:.	.:.:.	.:.:.	.:.:.	.:.:.	.:.:.	.:.:.	.:.:.	.:.:.	.:.:.	.:.:.	.:.:.	.:.:.	.:.:.	.:.:.	.:.:.	.:.:.	.:.:.	.:.:.	.:.:.	.:.:.	.:.:.	.:.:.	.:.:.	.:.:.
NC_045512.2	10023	10024	.	.	A	T	.	.	JQ_SK_CALLER_PASSED:JQ_SK_CALLER_REPORTED:JQ_SK_HC_SOM	.:.:.	.:.:.	.:.:.	.:.:.	.:.:.	.:.:.	.:.:.	.:.:.	01:01:00	01:01:01	.:.:.	.:.:.	.:.:.	.:.:.	.:.:.	.:.:.	.:.:.	.:.:.	.:.:.	.:.:.	.:.:.	.:.:.	.:.:.	.:.:.	.:.:.	.:.:.	.:.:.	.:.:.	.:.:.	.:.:.	.:.:.	.:.:.	.:.:.	.:.:.	.:.:.	.:.:.	.:.:.	.:.:.	.:.:.	.:.:.
NC_045512.2	10772	10773	.	.	A	G	.	.	JQ_SK_CALLER_PASSED:JQ_SK_CALLER_REPORTED:JQ_SK_HC_SOM	.:.:.	.:.:.	.:.:.	.:.:.	.:.:.	.:.:.	.:.:.	.:.:.	.:.:.	.:.:.	.:.:.	.:.:.	01:01:00	01:01:01	.:.:.	.:.:.	.:.:.	.:.:.	.:.:.	.:.:.	.:.:.	.:.:.	.:.:.	.:.:.	.:.:.	.:.:.	.:.:.	.:.:.	.:.:.	.:.:.	.:.:.	.:.:.	.:.:.	.:.:.	.:.:.	.:.:.	.:.:.	.:.:.	.:.:.	.:.:.
NC_045512.2	10778	10779	.	.	T	A	.	.	JQ_SK_CALLER_PASSED:JQ_SK_CALLER_REPORTED:JQ_SK_HC_SOM	.:.:.	.:.:.	.:.:.	.:.:.	.:.:.	.:.:.	.:.:.	.:.:.	.:.:.	.:.:.	.:.:.	.:.:.	01:01:00	01:01:01	.:.:.	.:.:.	.:.:.	.:.:.	.:.:.	.:.:.	.:.:.	.:.:.	.:.:.	.:.:.	.:.:.	.:.:.	.:.:.	.:.:.	.:.:.	.:.:.	.:.:.	.:.:.	.:.:.	.:.:.	.:.:.	.:.:.	.:.:.	.:.:.	.:.:.	.:.:.
NC_045512.2	10816	10817	.	.	G	C	.	.	JQ_SK_CALLER_PASSED:JQ_SK_CALLER_REPORTED:JQ_SK_HC_SOM	.:.:.	.:.:.	.:.:.	.:.:.	.:.:.	.:.:.	.:.:.	.:.:.	01:01:00	01:01:01	.:.:.	.:.:.	.:.:.	.:.:.	.:.:.	.:.:.	.:.:.	.:.:.	.:.:.	.:.:.	.:.:.	.:.:.	.:.:.	.:.:.	.:.:.	.:.:.	.:.:.	.:.:.	.:.:.	.:.:.	.:.:.	.:.:.	.:.:.	.:.:.	.:.:.	.:.:.	.:.:.	.:.:.	.:.:.	.:.:.
NC_045512.2	11082	11083	.	.	G	T	.	.	JQ_SK_CALLER_PASSED:JQ_SK_CALLER_REPORTED:JQ_SK_HC_SOM	.:.:.	.:.:.	.:.:.	.:.:.	.:.:.	.:.:.	01:01:00	01:01:01	.:.:.	.:.:.	.:.:.	.:.:.	.:.:.	.:.:.	.:.:.	.:.:.	.:.:.	.:.:.	.:.:.	.:.:.	.:.:.	.:.:.	.:.:.	.:.:.	.:.:.	.:.:.	.:.:.	.:.:.	01:01:00	01:01:01	.:.:.	.:.:.	.:.:.	.:.:.	.:.:.	.:.:.	.:.:.	.:.:.	.:.:.	.:.:.
NC_045512.2	11146	11147	.	.	T	C	.	.	JQ_SK_CALLER_PASSED:JQ_SK_CALLER_REPORTED:JQ_SK_HC_SOM	.:.:.	.:.:.	.:.:.	.:.:.	.:.:.	.:.:.	.:.:.	.:.:.	01:01:00	01:01:01	.:.:.	.:.:.	.:.:.	.:.:.	.:.:.	.:.:.	.:.:.	.:.:.	.:.:.	.:.:.	.:.:.	.:.:.	.:.:.	.:.:.	.:.:.	.:.:.	.:.:.	.:.:.	.:.:.	.:.:.	.:.:.	.:.:.	.:.:.	.:.:.	.:.:.	.:.:.	.:.:.	.:.:.	.:.:.	.:.:.
NC_045512.2	11147	11148	.	.	T	C	.	.	JQ_SK_CALLER_PASSED:JQ_SK_CALLER_REPORTED:JQ_SK_HC_SOM	.:.:.	.:.:.	.:.:.	.:.:.	.:.:.	.:.:.	.:.:.	.:.:.	01:01:00	01:01:01	.:.:.	.:.:.	.:.:.	.:.:.	.:.:.	.:.:.	.:.:.	.:.:.	.:.:.	.:.:.	.:.:.	.:.:.	.:.:.	.:.:.	.:.:.	.:.:.	.:.:.	.:.:.	.:.:.	.:.:.	.:.:.	.:.:.	.:.:.	.:.:.	.:.:.	.:.:.	.:.:.	.:.:.	.:.:.	.:.:.
NC_045512.2	11334	11335	.	.	G	T	.	.	JQ_SK_CALLER_PASSED:JQ_SK_CALLER_REPORTED:JQ_SK_HC_SOM	.:.:.	.:.:.	.:.:.	.:.:.	.:.:.	.:.:.	.:.:.	.:.:.	.:.:.	.:.:.	.:.:.	.:.:.	.:.:.	.:.:.	.:.:.	.:.:.	.:.:.	.:.:.	01:01:00	01:01:01	.:.:.	.:.:.	.:.:.	.:.:.	.:.:.	.:.:.	.:.:.	.:.:.	.:.:.	.:.:.	.:.:.	.:.:.	.:.:.	.:.:.	.:.:.	.:.:.	.:.:.	.:.:.	.:.:.	.:.:.
NC_045512.2	11589	11590	.	.	A	G	.	.	JQ_SK_CALLER_PASSED:JQ_SK_CALLER_REPORTED:JQ_SK_HC_SOM	.:.:.	.:.:.	.:.:.	.:.:.	.:.:.	.:.:.	01:01:00	01:01:01	.:.:.	.:.:.	.:.:.	.:.:.	.:.:.	.:.:.	.:.:.	.:.:.	.:.:.	.:.:.	.:.:.	.:.:.	.:.:.	.:.:.	.:.:.	.:.:.	.:.:.	.:.:.	.:.:.	.:.:.	.:.:.	.:.:.	.:.:.	.:.:.	.:.:.	.:.:.	.:.:.	.:.:.	.:.:.	.:.:.	.:.:.	.:.:.
NC_045512.2	12240	12241	.	.	C	T	.	.	JQ_SK_CALLER_PASSED:JQ_SK_CALLER_REPORTED:JQ_SK_HC_SOM	.:.:.	.:.:.	.:.:.	.:.:.	.:.:.	.:.:.	.:.:.	.:.:.	.:.:.	.:.:.	.:.:.	.:.:.	.:.:.	.:.:.	.:.:.	.:.:.	.:.:.	.:.:.	.:.:.	.:.:.	.:.:.	.:.:.	.:.:.	.:.:.	.:.:.	.:.:.	.:.:.	.:.:.	.:.:.	.:.:.	.:.:.	.:.:.	01:01:00	01:01:01	.:.:.	.:.:.	.:.:.	.:.:.	.:.:.	.:.:.
NC_045512.2	12356	12357	.	.	C	T	.	.	JQ_SK_CALLER_PASSED:JQ_SK_CALLER_REPORTED:JQ_SK_HC_SOM	.:.:.	.:.:.	.:.:.	.:.:.	.:.:.	.:.:.	.:.:.	.:.:.	.:.:.	.:.:.	.:.:.	.:.:.	.:.:.	.:.:.	.:.:.	.:.:.	.:.:.	.:.:.	.:.:.	.:.:.	.:.:.	.:.:.	.:.:.	.:.:.	.:.:.	.:.:.	.:.:.	.:.:.	.:.:.	.:.:.	.:.:.	.:.:.	.:.:.	.:.:.	.:.:.	.:.:.	.:.:.	.:.:.	.:.:.	.:.:.
NC_045512.2	12495	12496	.	.	T	A	.	.	JQ_SK_CALLER_PASSED:JQ_SK_CALLER_REPORTED:JQ_SK_HC_SOM	.:.:.	.:.:.	.:.:.	.:.:.	.:.:.	.:.:.	.:.:.	.:.:.	01:01:00	01:01:01	.:.:.	.:.:.	.:.:.	.:.:.	.:.:.	.:.:.	.:.:.	.:.:.	.:.:.	.:.:.	.:.:.	.:.:.	.:.:.	.:.:.	.:.:.	.:.:.	.:.:.	.:.:.	.:.:.	.:.:.	.:.:.	.:.:.	.:.:.	.:.:.	.:.:.	.:.:.	.:.:.	.:.:.	.:.:.	.:.:.
NC_045512.2	13128	13129	.	.	A	T	.	.	JQ_SK_CALLER_PASSED:JQ_SK_CALLER_REPORTED:JQ_SK_HC_SOM	.:.:.	.:.:.	.:.:.	.:.:.	.:.:.	.:.:.	.:.:.	.:.:.	01:01:00	01:01:01	.:.:.	.:.:.	.:.:.	.:.:.	.:.:.	.:.:.	.:.:.	.:.:.	.:.:.	.:.:.	.:.:.	.:.:.	.:.:.	.:.:.	.:.:.	.:.:.	.:.:.	.:.:.	.:.:.	.:.:.	.:.:.	.:.:.	.:.:.	.:.:.	.:.:.	.:.:.	.:.:.	.:.:.	.:.:.	.:.:.
NC_045512.2	13132	13133	.	.	C	A	.	.	JQ_SK_CALLER_PASSED:JQ_SK_CALLER_REPORTED:JQ_SK_HC_SOM	.:.:.	.:.:.	.:.:.	.:.:.	.:.:.	.:.:.	.:.:.	.:.:.	01:01:00	01:01:01	.:.:.	.:.:.	.:.:.	.:.:.	.:.:.	.:.:.	.:.:.	.:.:.	.:.:.	.:.:.	.:.:.	.:.:.	.:.:.	.:.:.	.:.:.	.:.:.	.:.:.	.:.:.	.:.:.	.:.:.	.:.:.	.:.:.	.:.:.	.:.:.	.:.:.	.:.:.	.:.:.	.:.:.	.:.:.	.:.:.
NC_045512.2	13505	13506	.	.	C	T	.	.	JQ_SK_CALLER_PASSED:JQ_SK_CALLER_REPORTED:JQ_SK_HC_SOM	.:.:.	.:.:.	.:.:.	.:.:.	.:.:.	.:.:.	.:.:.	.:.:.	.:.:.	.:.:.	.:.:.	.:.:.	.:.:.	.:.:.	.:.:.	.:.:.	.:.:.	.:.:.	.:.:.	.:.:.	.:.:.	.:.:.	.:.:.	.:.:.	.:.:.	.:.:.	.:.:.	.:.:.	.:.:.	.:.:.	.:.:.	.:.:.	.:.:.	.:.:.	.:.:.	.:.:.	.:.:.	.:.:.	.:.:.	.:.:.
NC_045512.2	13626	13627	.	.	G	T	.	JQ_MULT_ALT_LOCUS	JQ_SK_CALLER_PASSED:JQ_SK_CALLER_REPORTED:JQ_SK_HC_SOM	.:.:.	.:.:.	.:.:.	.:.:.	.:.:.	.:.:.	.:.:.	.:.:.	01:01:00	01:01:01	.:.:.	.:.:.	.:.:.	.:.:.	.:.:.	.:.:.	.:.:.	.:.:.	.:.:.	.:.:.	.:.:.	.:.:.	.:.:.	.:.:.	.:.:.	.:.:.	.:.:.	.:.:.	.:.:.	.:.:.	.:.:.	.:.:.	.:.:.	.:.:.	.:.:.	.:.:.	.:.:.	.:.:.	.:.:.	.:.:.
NC_045512.2	13790	13791	.	.	A	C	.	.	JQ_SK_CALLER_PASSED:JQ_SK_CALLER_REPORTED:JQ_SK_HC_SOM	.:.:.	.:.:.	.:.:.	.:.:.	.:.:.	.:.:.	.:.:.	.:.:.	01:01:00	01:01:01	.:.:.	.:.:.	.:.:.	.:.:.	.:.:.	.:.:.	.:.:.	.:.:.	.:.:.	.:.:.	.:.:.	.:.:.	.:.:.	.:.:.	.:.:.	.:.:.	.:.:.	.:.:.	.:.:.	.:.:.	.:.:.	.:.:.	.:.:.	.:.:.	.:.:.	.:.:.	.:.:.	.:.:.	.:.:.	.:.:.
NC_045512.2	14407	14408	.	.	C	T	.	.	JQ_SK_CALLER_PASSED:JQ_SK_CALLER_REPORTED:JQ_SK_HC_SOM	.:.:.	.:.:.	.:.:.	.:.:.	.:.:.	.:.:.	.:.:.	.:.:.	.:.:.	.:.:.	.:.:.	.:.:.	.:.:.	.:.:.	.:.:.	.:.:.	.:.:.	.:.:.	.:.:.	.:.:.	.:.:.	.:.:.	.:.:.	.:.:.	.:.:.	.:.:.	.:.:.	.:.:.	.:.:.	.:.:.	.:.:.	.:.:.	.:.:.	.:.:.	.:.:.	.:.:.	.:.:.	.:.:.	.:.:.	.:.:.
NC_045512.2	14785	14786	.	.	C	T	.	.	JQ_SK_CALLER_PASSED:JQ_SK_CALLER_REPORTED:JQ_SK_HC_SOM	.:.:.	.:.:.	.:.:.	.:.:.	.:.:.	.:.:.	.:.:.	.:.:.	.:.:.	.:.:.	.:.:.	.:.:.	.:.:.	.:.:.	.:.:.	.:.:.	.:.:.	.:.:.	.:.:.	.:.:.	.:.:.	.:.:.	.:.:.	.:.:.	.:.:.	.:.:.	.:.:.	.:.:.	.:.:.	.:.:.	.:.:.	.:.:.	.:.:.	.:.:.	.:.:.	.:.:.	.:.:.	.:.:.	.:.:.	.:.:.
NC_045512.2	14804	14805	.	.	C	T	.	.	JQ_SK_CALLER_PASSED:JQ_SK_CALLER_REPORTED:JQ_SK_HC_SOM	.:.:.	.:.:.	.:.:.	.:.:.	.:.:.	.:.:.	.:.:.	.:.:.	.:.:.	.:.:.	.:.:.	.:.:.	.:.:.	.:.:.	.:.:.	.:.:.	.:.:.	.:.:.	.:.:.	.:.:.	.:.:.	.:.:.	.:.:.	.:.:.	.:.:.	.:.:.	.:.:.	.:.:.	01:01:00	01:01:01	.:.:.	.:.:.	.:.:.	.:.:.	.:.:.	.:.:.	.:.:.	.:.:.	.:.:.	.:.:.
NC_045512.2	14922	14923	.	.	G	A	.	.	JQ_SK_CALLER_PASSED:JQ_SK_CALLER_REPORTED:JQ_SK_HC_SOM	.:.:.	.:.:.	.:.:.	.:.:.	.:.:.	.:.:.	.:.:.	.:.:.	01:01:00	01:01:01	.:.:.	.:.:.	.:.:.	.:.:.	.:.:.	.:.:.	.:.:.	.:.:.	.:.:.	.:.:.	.:.:.	.:.:.	.:.:.	.:.:.	.:.:.	.:.:.	.:.:.	.:.:.	.:.:.	.:.:.	.:.:.	.:.:.	.:.:.	.:.:.	.:.:.	.:.:.	.:.:.	.:.:.	.:.:.	.:.:.
NC_045512.2	15899	15900	.	.	T	C	.	.	JQ_SK_CALLER_PASSED:JQ_SK_CALLER_REPORTED:JQ_SK_HC_SOM	.:.:.	.:.:.	.:.:.	.:.:.	.:.:.	.:.:.	.:.:.	.:.:.	01:01:00	01:01:01	.:.:.	.:.:.	.:.:.	.:.:.	.:.:.	.:.:.	.:.:.	.:.:.	.:.:.	.:.:.	.:.:.	.:.:.	.:.:.	.:.:.	.:.:.	.:.:.	.:.:.	.:.:.	.:.:.	.:.:.	.:.:.	.:.:.	.:.:.	.:.:.	.:.:.	.:.:.	.:.:.	.:.:.	.:.:.	.:.:.
NC_045512.2	16779	16780	.	.	T	A	.	.	JQ_SK_CALLER_PASSED:JQ_SK_CALLER_REPORTED:JQ_SK_HC_SOM	.:.:.	.:.:.	.:.:.	.:.:.	.:.:.	.:.:.	.:.:.	.:.:.	01:01:00	01:01:01	.:.:.	.:.:.	.:.:.	.:.:.	.:.:.	.:.:.	.:.:.	.:.:.	.:.:.	.:.:.	.:.:.	.:.:.	.:.:.	.:.:.	.:.:.	.:.:.	.:.:.	.:.:.	.:.:.	.:.:.	.:.:.	.:.:.	.:.:.	.:.:.	.:.:.	.:.:.	.:.:.	.:.:.	.:.:.	.:.:.
NC_045512.2	16904	16905	.	.	T	A	.	.	JQ_SK_CALLER_PASSED:JQ_SK_CALLER_REPORTED:JQ_SK_HC_SOM	.:.:.	.:.:.	.:.:.	.:.:.	.:.:.	.:.:.	.:.:.	.:.:.	01:01:00	01:01:01	.:.:.	.:.:.	.:.:.	.:.:.	.:.:.	.:.:.	.:.:.	.:.:.	.:.:.	.:.:.	.:.:.	.:.:.	.:.:.	.:.:.	.:.:.	.:.:.	.:.:.	.:.:.	.:.:.	.:.:.	.:.:.	.:.:.	.:.:.	.:.:.	.:.:.	.:.:.	.:.:.	.:.:.	.:.:.	.:.:.
NC_045512.2	17003	17004	.	.	C	A	.	.	JQ_SK_CALLER_PASSED:JQ_SK_CALLER_REPORTED:JQ_SK_HC_SOM	.:.:.	.:.:.	.:.:.	.:.:.	.:.:.	.:.:.	.:.:.	.:.:.	01:01:00	01:01:01	.:.:.	.:.:.	.:.:.	.:.:.	.:.:.	.:.:.	.:.:.	.:.:.	.:.:.	.:.:.	.:.:.	.:.:.	.:.:.	.:.:.	.:.:.	.:.:.	.:.:.	.:.:.	.:.:.	.:.:.	.:.:.	.:.:.	.:.:.	.:.:.	.:.:.	.:.:.	.:.:.	.:.:.	.:.:.	.:.:.
NC_045512.2	17109	17110	.	.	G	T	.	.	JQ_SK_CALLER_PASSED:JQ_SK_CALLER_REPORTED:JQ_SK_HC_SOM	.:.:.	.:.:.	.:.:.	.:.:.	.:.:.	.:.:.	01:01:00	01:01:01	.:.:.	.:.:.	.:.:.	.:.:.	.:.:.	.:.:.	.:.:.	.:.:.	.:.:.	.:.:.	.:.:.	.:.:.	.:.:.	.:.:.	.:.:.	.:.:.	.:.:.	.:.:.	.:.:.	.:.:.	.:.:.	.:.:.	.:.:.	.:.:.	.:.:.	.:.:.	.:.:.	.:.:.	.:.:.	.:.:.	.:.:.	.:.:.
NC_045512.2	17246	17247	.	.	T	C	.	.	JQ_SK_CALLER_PASSED:JQ_SK_CALLER_REPORTED:JQ_SK_HC_SOM	.:.:.	.:.:.	.:.:.	.:.:.	.:.:.	.:.:.	.:.:.	.:.:.	.:.:.	.:.:.	.:.:.	.:.:.	.:.:.	.:.:.	.:.:.	.:.:.	.:.:.	.:.:.	.:.:.	.:.:.	.:.:.	.:.:.	.:.:.	.:.:.	.:.:.	.:.:.	.:.:.	.:.:.	.:.:.	.:.:.	.:.:.	.:.:.	.:.:.	.:.:.	.:.:.	.:.:.	.:.:.	.:.:.	.:.:.	.:.:.
NC_045512.2	17338	17339	.	.	C	T	.	.	JQ_SK_CALLER_PASSED:JQ_SK_CALLER_REPORTED:JQ_SK_HC_SOM	.:.:.	.:.:.	.:.:.	.:.:.	.:.:.	.:.:.	.:.:.	.:.:.	.:.:.	.:.:.	.:.:.	.:.:.	.:.:.	.:.:.	.:.:.	.:.:.	.:.:.	.:.:.	.:.:.	.:.:.	.:.:.	.:.:.	.:.:.	.:.:.	.:.:.	.:.:.	.:.:.	.:.:.	.:.:.	.:.:.	.:.:.	.:.:.	.:.:.	.:.:.	.:.:.	.:.:.	.:.:.	.:.:.	.:.:.	.:.:.
NC_045512.2	17372	17373	.	.	C	T	.	.	JQ_SK_CALLER_PASSED:JQ_SK_CALLER_REPORTED:JQ_SK_HC_SOM	.:.:.	.:.:.	.:.:.	.:.:.	.:.:.	.:.:.	.:.:.	.:.:.	.:.:.	.:.:.	.:.:.	.:.:.	.:.:.	.:.:.	.:.:.	.:.:.	.:.:.	.:.:.	01:01:00	01:01:01	01:01:00	01:01:01	01:01:00	01:01:01	01:01:00	01:01:01	.:.:.	.:.:.	.:.:.	.:.:.	.:.:.	.:.:.	.:.:.	.:.:.	.:.:.	.:.:.	.:.:.	.:.:.	.:.:.	.:.:.
NC_045512.2	17746	17747	.	.	C	T	.	.	JQ_SK_CALLER_PASSED:JQ_SK_CALLER_REPORTED:JQ_SK_HC_SOM	.:.:.	.:.:.	.:.:.	.:.:.	.:.:.	.:.:.	.:.:.	.:.:.	.:.:.	.:.:.	.:.:.	.:.:.	.:.:.	.:.:.	.:.:.	.:.:.	.:.:.	.:.:.	.:.:.	.:.:.	.:.:.	.:.:.	.:.:.	.:.:.	.:.:.	.:.:.	.:.:.	.:.:.	.:.:.	.:.:.	01:01:00	01:01:01	01:01:00	01:01:01	01:01:00	01:01:01	01:01:00	01:01:01	01:01:00	01:01:01
NC_045512.2	17857	17858	.	.	A	G	.	.	JQ_SK_CALLER_PASSED:JQ_SK_CALLER_REPORTED:JQ_SK_HC_SOM	.:.:.	.:.:.	.:.:.	.:.:.	.:.:.	.:.:.	.:.:.	.:.:.	.:.:.	.:.:.	.:.:.	.:.:.	.:.:.	.:.:.	.:.:.	.:.:.	.:.:.	.:.:.	.:.:.	.:.:.	.:.:.	.:.:.	.:.:.	.:.:.	.:.:.	.:.:.	.:.:.	.:.:.	.:.:.	.:.:.	01:01:00	01:01:01	01:01:00	01:01:01	01:01:00	01:01:01	01:01:00	01:01:01	01:01:00	01:01:01
NC_045512.2	18059	18060	.	.	C	T	.	.	JQ_SK_CALLER_PASSED:JQ_SK_CALLER_REPORTED:JQ_SK_HC_SOM	.:.:.	.:.:.	.:.:.	.:.:.	.:.:.	.:.:.	.:.:.	.:.:.	.:.:.	.:.:.	.:.:.	.:.:.	.:.:.	.:.:.	.:.:.	.:.:.	.:.:.	.:.:.	.:.:.	.:.:.	.:.:.	.:.:.	.:.:.	.:.:.	.:.:.	.:.:.	.:.:.	.:.:.	.:.:.	.:.:.	01:01:00	01:01:01	01:01:00	01:01:01	01:01:00	01:01:01	01:01:00	01:01:01	01:01:00	01:01:01
NC_045512.2	18698	18699	.	.	T	C	.	.	JQ_SK_CALLER_PASSED:JQ_SK_CALLER_REPORTED:JQ_SK_HC_SOM	.:.:.	.:.:.	.:.:.	.:.:.	.:.:.	.:.:.	.:.:.	.:.:.	01:01:00	01:01:01	.:.:.	.:.:.	.:.:.	.:.:.	.:.:.	.:.:.	.:.:.	.:.:.	.:.:.	.:.:.	.:.:.	.:.:.	.:.:.	.:.:.	.:.:.	.:.:.	.:.:.	.:.:.	.:.:.	.:.:.	.:.:.	.:.:.	.:.:.	.:.:.	.:.:.	.:.:.	.:.:.	.:.:.	.:.:.	.:.:.
NC_045512.2	18702	18703	.	.	G	A	.	.	JQ_SK_CALLER_PASSED:JQ_SK_CALLER_REPORTED:JQ_SK_HC_SOM	.:.:.	.:.:.	.:.:.	.:.:.	.:.:.	.:.:.	.:.:.	.:.:.	01:01:00	01:01:01	.:.:.	.:.:.	.:.:.	.:.:.	.:.:.	.:.:.	.:.:.	.:.:.	.:.:.	.:.:.	.:.:.	.:.:.	.:.:.	.:.:.	.:.:.	.:.:.	.:.:.	.:.:.	.:.:.	.:.:.	.:.:.	.:.:.	.:.:.	.:.:.	.:.:.	.:.:.	.:.:.	.:.:.	.:.:.	.:.:.
NC_045512.2	18762	18763	.	.	A	T	.	.	JQ_SK_CALLER_PASSED:JQ_SK_CALLER_REPORTED:JQ_SK_HC_SOM	.:.:.	.:.:.	.:.:.	.:.:.	.:.:.	.:.:.	.:.:.	.:.:.	.:.:.	.:.:.	.:.:.	.:.:.	01:01:00	01:01:01	.:.:.	.:.:.	.:.:.	.:.:.	.:.:.	.:.:.	.:.:.	.:.:.	.:.:.	.:.:.	.:.:.	.:.:.	.:.:.	.:.:.	.:.:.	.:.:.	.:.:.	.:.:.	.:.:.	.:.:.	.:.:.	.:.:.	.:.:.	.:.:.	.:.:.	.:.:.
NC_045512.2	18767	18768	.	.	T	C	.	.	JQ_SK_CALLER_PASSED:JQ_SK_CALLER_REPORTED:JQ_SK_HC_SOM	.:.:.	.:.:.	.:.:.	.:.:.	.:.:.	.:.:.	.:.:.	.:.:.	.:.:.	.:.:.	.:.:.	.:.:.	01:01:00	01:01:01	.:.:.	.:.:.	.:.:.	.:.:.	.:.:.	.:.:.	.:.:.	.:.:.	.:.:.	.:.:.	.:.:.	.:.:.	.:.:.	.:.:.	.:.:.	.:.:.	.:.:.	.:.:.	.:.:.	.:.:.	.:.:.	.:.:.	.:.:.	.:.:.	.:.:.	.:.:.
NC_045512.2	18813	18814	.	.	C	T	.	.	JQ_SK_CALLER_PASSED:JQ_SK_CALLER_REPORTED:JQ_SK_HC_SOM	.:.:.	.:.:.	.:.:.	.:.:.	.:.:.	.:.:.	.:.:.	.:.:.	.:.:.	.:.:.	.:.:.	.:.:.	.:.:.	.:.:.	.:.:.	.:.:.	.:.:.	.:.:.	.:.:.	.:.:.	.:.:.	.:.:.	.:.:.	.:.:.	.:.:.	.:.:.	.:.:.	.:.:.	.:.:.	.:.:.	.:.:.	.:.:.	.:.:.	.:.:.	.:.:.	.:.:.	.:.:.	.:.:.	.:.:.	.:.:.
NC_045512.2	19217	19218	.	.	T	C	.	.	JQ_SK_CALLER_PASSED:JQ_SK_CALLER_REPORTED:JQ_SK_HC_SOM	.:.:.	.:.:.	.:.:.	.:.:.	.:.:.	.:.:.	.:.:.	.:.:.	01:01:00	01:01:01	.:.:.	.:.:.	.:.:.	.:.:.	.:.:.	.:.:.	.:.:.	.:.:.	.:.:.	.:.:.	.:.:.	.:.:.	.:.:.	.:.:.	.:.:.	.:.:.	.:.:.	.:.:.	.:.:.	.:.:.	.:.:.	.:.:.	.:.:.	.:.:.	.:.:.	.:.:.	.:.:.	.:.:.	.:.:.	.:.:.
NC_045512.2	19252	19253	.	.	T	A	.	.	JQ_SK_CALLER_PASSED:JQ_SK_CALLER_REPORTED:JQ_SK_HC_SOM	.:.:.	.:.:.	.:.:.	.:.:.	.:.:.	.:.:.	.:.:.	.:.:.	.:.:.	.:.:.	.:.:.	.:.:.	.:.:.	.:.:.	01:01:00	01:01:01	.:.:.	.:.:.	.:.:.	.:.:.	.:.:.	.:.:.	.:.:.	.:.:.	.:.:.	.:.:.	.:.:.	.:.:.	.:.:.	.:.:.	.:.:.	.:.:.	.:.:.	.:.:.	.:.:.	.:.:.	.:.:.	.:.:.	.:.:.	.:.:.
NC_045512.2	19291	19292	.	.	G	A	.	.	JQ_SK_CALLER_PASSED:JQ_SK_CALLER_REPORTED:JQ_SK_HC_SOM	.:.:.	.:.:.	.:.:.	.:.:.	.:.:.	.:.:.	.:.:.	.:.:.	.:.:.	.:.:.	.:.:.	.:.:.	.:.:.	.:.:.	.:.:.	.:.:.	.:.:.	.:.:.	.:.:.	.:.:.	.:.:.	.:.:.	.:.:.	.:.:.	.:.:.	.:.:.	.:.:.	.:.:.	.:.:.	.:.:.	.:.:.	.:.:.	.:.:.	.:.:.	.:.:.	.:.:.	.:.:.	.:.:.	.:.:.	.:.:.
NC_045512.2	19348	19349	.	.	T	A	.	.	JQ_SK_CALLER_PASSED:JQ_SK_CALLER_REPORTED:JQ_SK_HC_SOM	.:.:.	.:.:.	.:.:.	.:.:.	.:.:.	.:.:.	.:.:.	.:.:.	01:01:00	01:01:01	.:.:.	.:.:.	.:.:.	.:.:.	.:.:.	.:.:.	.:.:.	.:.:.	.:.:.	.:.:.	.:.:.	.:.:.	.:.:.	.:.:.	.:.:.	.:.:.	.:.:.	.:.:.	.:.:.	.:.:.	.:.:.	.:.:.	.:.:.	.:.:.	.:.:.	.:.:.	.:.:.	.:.:.	.:.:.	.:.:.
NC_045512.2	20220	20221	.	.	C	T	.	.	JQ_SK_CALLER_PASSED:JQ_SK_CALLER_REPORTED:JQ_SK_HC_SOM	.:.:.	.:.:.	.:.:.	.:.:.	.:.:.	.:.:.	.:.:.	.:.:.	01:01:00	01:01:01	.:.:.	.:.:.	.:.:.	.:.:.	.:.:.	.:.:.	.:.:.	.:.:.	.:.:.	.:.:.	.:.:.	.:.:.	.:.:.	.:.:.	.:.:.	.:.:.	.:.:.	.:.:.	.:.:.	.:.:.	.:.:.	.:.:.	.:.:.	.:.:.	.:.:.	.:.:.	.:.:.	.:.:.	.:.:.	.:.:.
NC_045512.2	20280	20281	.	.	T	C	.	.	JQ_SK_CALLER_PASSED:JQ_SK_CALLER_REPORTED:JQ_SK_HC_SOM	.:.:.	.:.:.	.:.:.	.:.:.	.:.:.	.:.:.	.:.:.	.:.:.	.:.:.	.:.:.	.:.:.	.:.:.	.:.:.	.:.:.	.:.:.	.:.:.	.:.:.	.:.:.	.:.:.	.:.:.	.:.:.	.:.:.	.:.:.	.:.:.	.:.:.	.:.:.	.:.:.	.:.:.	.:.:.	.:.:.	.:.:.	.:.:.	.:.:.	.:.:.	.:.:.	.:.:.	01:01:00	01:01:01	.:.:.	.:.:.
NC_045512.2	20299	20300	.	.	T	A	.	.	JQ_SK_CALLER_PASSED:JQ_SK_CALLER_REPORTED:JQ_SK_HC_SOM	.:.:.	.:.:.	.:.:.	.:.:.	.:.:.	.:.:.	.:.:.	.:.:.	.:.:.	.:.:.	.:.:.	.:.:.	.:.:.	.:.:.	.:.:.	.:.:.	.:.:.	.:.:.	01:01:00	01:01:01	.:.:.	.:.:.	.:.:.	.:.:.	.:.:.	.:.:.	.:.:.	.:.:.	.:.:.	.:.:.	.:.:.	.:.:.	.:.:.	.:.:.	.:.:.	.:.:.	.:.:.	.:.:.	.:.:.	.:.:.
NC_045512.2	20357	20358	.	.	T	G	.	.	JQ_SK_CALLER_PASSED:JQ_SK_CALLER_REPORTED:JQ_SK_HC_SOM	.:.:.	.:.:.	.:.:.	.:.:.	.:.:.	.:.:.	01:01:00	01:01:01	.:.:.	.:.:.	.:.:.	.:.:.	.:.:.	.:.:.	.:.:.	.:.:.	.:.:.	.:.:.	.:.:.	.:.:.	.:.:.	.:.:.	.:.:.	.:.:.	.:.:.	.:.:.	.:.:.	.:.:.	.:.:.	.:.:.	.:.:.	.:.:.	.:.:.	.:.:.	.:.:.	.:.:.	.:.:.	.:.:.	.:.:.	.:.:.
NC_045512.2	20577	20578	.	.	G	T	.	.	JQ_SK_CALLER_PASSED:JQ_SK_CALLER_REPORTED:JQ_SK_HC_SOM	.:.:.	.:.:.	.:.:.	.:.:.	.:.:.	.:.:.	.:.:.	.:.:.	.:.:.	.:.:.	.:.:.	.:.:.	.:.:.	.:.:.	.:.:.	.:.:.	.:.:.	.:.:.	.:.:.	.:.:.	.:.:.	.:.:.	.:.:.	.:.:.	.:.:.	.:.:.	.:.:.	.:.:.	.:.:.	.:.:.	.:.:.	.:.:.	.:.:.	.:.:.	.:.:.	.:.:.	.:.:.	.:.:.	.:.:.	.:.:.
NC_045512.2	20579	20580	.	.	G	T	.	.	JQ_SK_CALLER_PASSED:JQ_SK_CALLER_REPORTED:JQ_SK_HC_SOM	.:.:.	.:.:.	.:.:.	.:.:.	.:.:.	.:.:.	.:.:.	.:.:.	.:.:.	.:.:.	.:.:.	.:.:.	.:.:.	.:.:.	.:.:.	.:.:.	.:.:.	.:.:.	.:.:.	.:.:.	.:.:.	.:.:.	.:.:.	.:.:.	.:.:.	.:.:.	.:.:.	.:.:.	.:.:.	.:.:.	.:.:.	.:.:.	01:01:00	01:01:01	.:.:.	.:.:.	.:.:.	.:.:.	.:.:.	.:.:.
NC_045512.2	20583	20584	.	.	A	C	.	.	JQ_SK_CALLER_PASSED:JQ_SK_CALLER_REPORTED:JQ_SK_HC_SOM	.:.:.	.:.:.	.:.:.	.:.:.	.:.:.	.:.:.	.:.:.	.:.:.	.:.:.	.:.:.	.:.:.	.:.:.	01:01:00	01:01:01	.:.:.	.:.:.	.:.:.	.:.:.	.:.:.	.:.:.	.:.:.	.:.:.	.:.:.	.:.:.	.:.:.	.:.:.	.:.:.	.:.:.	.:.:.	.:.:.	.:.:.	.:.:.	.:.:.	.:.:.	.:.:.	.:.:.	.:.:.	.:.:.	.:.:.	.:.:.
NC_045512.2	21631	21632	.	.	T	A	.	.	JQ_SK_CALLER_PASSED:JQ_SK_CALLER_REPORTED:JQ_SK_HC_SOM	.:.:.	.:.:.	.:.:.	.:.:.	.:.:.	.:.:.	.:.:.	.:.:.	.:.:.	.:.:.	.:.:.	.:.:.	01:01:00	01:01:01	.:.:.	.:.:.	.:.:.	.:.:.	.:.:.	.:.:.	.:.:.	.:.:.	.:.:.	.:.:.	.:.:.	.:.:.	.:.:.	.:.:.	.:.:.	.:.:.	.:.:.	.:.:.	.:.:.	.:.:.	.:.:.	.:.:.	.:.:.	.:.:.	.:.:.	.:.:.
NC_045512.2	22013	22014	.	.	G	T	.	.	JQ_SK_CALLER_PASSED:JQ_SK_CALLER_REPORTED:JQ_SK_HC_SOM	.:.:.	.:.:.	.:.:.	.:.:.	.:.:.	.:.:.	01:01:00	01:01:01	.:.:.	.:.:.	.:.:.	.:.:.	.:.:.	.:.:.	.:.:.	.:.:.	.:.:.	.:.:.	.:.:.	.:.:.	.:.:.	.:.:.	.:.:.	.:.:.	.:.:.	.:.:.	.:.:.	.:.:.	.:.:.	.:.:.	.:.:.	.:.:.	.:.:.	.:.:.	.:.:.	.:.:.	.:.:.	.:.:.	.:.:.	.:.:.
NC_045512.2	23009	23010	.	.	T	C	.	.	JQ_SK_CALLER_PASSED:JQ_SK_CALLER_REPORTED:JQ_SK_HC_SOM	.:.:.	.:.:.	.:.:.	.:.:.	.:.:.	.:.:.	.:.:.	.:.:.	.:.:.	.:.:.	.:.:.	.:.:.	.:.:.	.:.:.	.:.:.	.:.:.	.:.:.	.:.:.	.:.:.	.:.:.	.:.:.	.:.:.	.:.:.	.:.:.	.:.:.	.:.:.	.:.:.	.:.:.	.:.:.	.:.:.	.:.:.	.:.:.	.:.:.	.:.:.	.:.:.	.:.:.	.:.:.	.:.:.	.:.:.	.:.:.
NC_045512.2	23125	23126	.	.	G	C	.	.	JQ_SK_CALLER_PASSED:JQ_SK_CALLER_REPORTED:JQ_SK_HC_SOM	.:.:.	.:.:.	.:.:.	.:.:.	.:.:.	.:.:.	.:.:.	.:.:.	.:.:.	.:.:.	.:.:.	.:.:.	.:.:.	.:.:.	.:.:.	.:.:.	.:.:.	.:.:.	.:.:.	.:.:.	.:.:.	.:.:.	.:.:.	.:.:.	.:.:.	.:.:.	.:.:.	.:.:.	.:.:.	.:.:.	.:.:.	.:.:.	.:.:.	.:.:.	.:.:.	.:.:.	.:.:.	.:.:.	.:.:.	.:.:.
NC_045512.2	23133	23134	.	.	T	C	.	.	JQ_SK_CALLER_PASSED:JQ_SK_CALLER_REPORTED:JQ_SK_HC_SOM	.:.:.	.:.:.	.:.:.	.:.:.	.:.:.	.:.:.	.:.:.	.:.:.	01:01:00	01:01:01	.:.:.	.:.:.	.:.:.	.:.:.	.:.:.	.:.:.	.:.:.	.:.:.	.:.:.	.:.:.	.:.:.	.:.:.	.:.:.	.:.:.	.:.:.	.:.:.	.:.:.	.:.:.	.:.:.	.:.:.	.:.:.	.:.:.	.:.:.	.:.:.	.:.:.	.:.:.	.:.:.	.:.:.	.:.:.	.:.:.
NC_045512.2	23243	23244	.	.	C	T	.	.	JQ_SK_CALLER_PASSED:JQ_SK_CALLER_REPORTED:JQ_SK_HC_SOM	.:.:.	.:.:.	.:.:.	.:.:.	.:.:.	.:.:.	.:.:.	.:.:.	.:.:.	.:.:.	.:.:.	.:.:.	.:.:.	.:.:.	.:.:.	.:.:.	.:.:.	.:.:.	.:.:.	.:.:.	.:.:.	.:.:.	.:.:.	.:.:.	.:.:.	.:.:.	.:.:.	.:.:.	.:.:.	.:.:.	.:.:.	.:.:.	.:.:.	.:.:.	.:.:.	.:.:.	.:.:.	.:.:.	.:.:.	.:.:.
NC_045512.2	23402	23403	.	.	A	G	.	.	JQ_SK_CALLER_PASSED:JQ_SK_CALLER_REPORTED:JQ_SK_HC_SOM	.:.:.	.:.:.	.:.:.	.:.:.	.:.:.	.:.:.	.:.:.	.:.:.	.:.:.	.:.:.	.:.:.	.:.:.	.:.:.	.:.:.	.:.:.	.:.:.	.:.:.	.:.:.	.:.:.	.:.:.	.:.:.	.:.:.	.:.:.	.:.:.	.:.:.	.:.:.	.:.:.	.:.:.	.:.:.	.:.:.	.:.:.	.:.:.	.:.:.	.:.:.	.:.:.	.:.:.	.:.:.	.:.:.	.:.:.	.:.:.
NC_045512.2	23524	23525	.	.	C	T	.	.	JQ_SK_CALLER_PASSED:JQ_SK_CALLER_REPORTED:JQ_SK_HC_SOM	.:.:.	.:.:.	.:.:.	.:.:.	.:.:.	.:.:.	.:.:.	.:.:.	.:.:.	.:.:.	.:.:.	.:.:.	.:.:.	.:.:.	.:.:.	.:.:.	.:.:.	.:.:.	.:.:.	.:.:.	.:.:.	.:.:.	.:.:.	.:.:.	.:.:.	.:.:.	.:.:.	.:.:.	.:.:.	.:.:.	.:.:.	.:.:.	.:.:.	.:.:.	01:01:00	01:01:01	.:.:.	.:.:.	.:.:.	.:.:.
NC_045512.2	23754	23755	.	.	G	T	.	.	JQ_SK_CALLER_PASSED:JQ_SK_CALLER_REPORTED:JQ_SK_HC_SOM	.:.:.	.:.:.	.:.:.	.:.:.	.:.:.	.:.:.	.:.:.	.:.:.	.:.:.	.:.:.	.:.:.	.:.:.	.:.:.	.:.:.	.:.:.	.:.:.	.:.:.	.:.:.	.:.:.	.:.:.	.:.:.	.:.:.	.:.:.	.:.:.	.:.:.	.:.:.	.:.:.	.:.:.	.:.:.	.:.:.	.:.:.	.:.:.	.:.:.	.:.:.	.:.:.	.:.:.	.:.:.	.:.:.	.:.:.	.:.:.
NC_045512.2	23922	23923	.	.	A	C	.	.	JQ_SK_CALLER_PASSED:JQ_SK_CALLER_REPORTED:JQ_SK_HC_SOM	.:.:.	.:.:.	.:.:.	.:.:.	.:.:.	.:.:.	.:.:.	.:.:.	01:01:00	01:01:01	.:.:.	.:.:.	.:.:.	.:.:.	.:.:.	.:.:.	.:.:.	.:.:.	.:.:.	.:.:.	.:.:.	.:.:.	.:.:.	.:.:.	.:.:.	.:.:.	.:.:.	.:.:.	.:.:.	.:.:.	.:.:.	.:.:.	.:.:.	.:.:.	.:.:.	.:.:.	.:.:.	.:.:.	.:.:.	.:.:.
NC_045512.2	24033	24034	.	.	C	T	.	.	JQ_SK_CALLER_PASSED:JQ_SK_CALLER_REPORTED:JQ_SK_HC_SOM	.:.:.	.:.:.	.:.:.	.:.:.	.:.:.	.:.:.	.:.:.	.:.:.	.:.:.	.:.:.	.:.:.	.:.:.	.:.:.	.:.:.	.:.:.	.:.:.	.:.:.	.:.:.	.:.:.	.:.:.	.:.:.	.:.:.	.:.:.	.:.:.	.:.:.	.:.:.	01:01:00	01:01:01	.:.:.	.:.:.	.:.:.	.:.:.	.:.:.	.:.:.	.:.:.	.:.:.	.:.:.	.:.:.	.:.:.	.:.:.
NC_045512.2	24322	24323	.	.	A	C	.	.	JQ_SK_CALLER_PASSED:JQ_SK_CALLER_REPORTED:JQ_SK_HC_SOM	01:01:00	01:01:01	.:.:.	.:.:.	.:.:.	.:.:.	.:.:.	.:.:.	.:.:.	.:.:.	.:.:.	.:.:.	.:.:.	.:.:.	.:.:.	.:.:.	.:.:.	.:.:.	.:.:.	.:.:.	.:.:.	.:.:.	.:.:.	.:.:.	.:.:.	.:.:.	.:.:.	.:.:.	.:.:.	.:.:.	.:.:.	.:.:.	.:.:.	.:.:.	.:.:.	.:.:.	.:.:.	.:.:.	.:.:.	.:.:.
NC_045512.2	24324	24325	.	.	A	G	.	.	JQ_SK_CALLER_PASSED:JQ_SK_CALLER_REPORTED:JQ_SK_HC_SOM	.:.:.	.:.:.	.:.:.	.:.:.	.:.:.	.:.:.	.:.:.	.:.:.	.:.:.	.:.:.	.:.:.	.:.:.	01:01:00	01:01:01	.:.:.	.:.:.	.:.:.	.:.:.	.:.:.	.:.:.	.:.:.	.:.:.	.:.:.	.:.:.	.:.:.	.:.:.	.:.:.	.:.:.	.:.:.	.:.:.	.:.:.	.:.:.	.:.:.	.:.:.	.:.:.	.:.:.	.:.:.	.:.:.	.:.:.	.:.:.
NC_045512.2	24385	24386	.	.	G	T	.	.	JQ_SK_CALLER_PASSED:JQ_SK_CALLER_REPORTED:JQ_SK_HC_SOM	.:.:.	.:.:.	.:.:.	.:.:.	.:.:.	.:.:.	.:.:.	.:.:.	.:.:.	.:.:.	.:.:.	.:.:.	.:.:.	.:.:.	.:.:.	.:.:.	.:.:.	.:.:.	.:.:.	.:.:.	.:.:.	.:.:.	.:.:.	.:.:.	.:.:.	.:.:.	.:.:.	.:.:.	.:.:.	.:.:.	.:.:.	.:.:.	.:.:.	.:.:.	.:.:.	.:.:.	.:.:.	.:.:.	.:.:.	.:.:.
NC_045512.2	25097	25098	.	.	T	C	.	.	JQ_SK_CALLER_PASSED:JQ_SK_CALLER_REPORTED:JQ_SK_HC_SOM	.:.:.	.:.:.	.:.:.	.:.:.	.:.:.	.:.:.	.:.:.	.:.:.	01:01:00	01:01:01	.:.:.	.:.:.	.:.:.	.:.:.	.:.:.	.:.:.	.:.:.	.:.:.	.:.:.	.:.:.	.:.:.	.:.:.	.:.:.	.:.:.	.:.:.	.:.:.	.:.:.	.:.:.	.:.:.	.:.:.	.:.:.	.:.:.	.:.:.	.:.:.	.:.:.	.:.:.	.:.:.	.:.:.	.:.:.	.:.:.
NC_045512.2	25103	25104	.	.	A	C	.	.	JQ_SK_CALLER_PASSED:JQ_SK_CALLER_REPORTED:JQ_SK_HC_SOM	.:.:.	.:.:.	.:.:.	.:.:.	.:.:.	.:.:.	.:.:.	.:.:.	01:01:00	01:01:01	.:.:.	.:.:.	.:.:.	.:.:.	.:.:.	.:.:.	.:.:.	.:.:.	.:.:.	.:.:.	.:.:.	.:.:.	.:.:.	.:.:.	.:.:.	.:.:.	.:.:.	.:.:.	.:.:.	.:.:.	.:.:.	.:.:.	.:.:.	.:.:.	.:.:.	.:.:.	.:.:.	.:.:.	.:.:.	.:.:.
NC_045512.2	25135	25136	.	.	A	G	.	.	JQ_SK_CALLER_PASSED:JQ_SK_CALLER_REPORTED:JQ_SK_HC_SOM	.:.:.	.:.:.	.:.:.	.:.:.	.:.:.	.:.:.	01:01:00	01:01:01	.:.:.	.:.:.	.:.:.	.:.:.	.:.:.	.:.:.	.:.:.	.:.:.	.:.:.	.:.:.	.:.:.	.:.:.	.:.:.	.:.:.	.:.:.	.:.:.	.:.:.	.:.:.	.:.:.	.:.:.	.:.:.	.:.:.	.:.:.	.:.:.	.:.:.	.:.:.	.:.:.	.:.:.	.:.:.	.:.:.	.:.:.	.:.:.
NC_045512.2	25173	25174	.	.	A	C	.	.	JQ_SK_CALLER_PASSED:JQ_SK_CALLER_REPORTED:JQ_SK_HC_SOM	.:.:.	.:.:.	.:.:.	.:.:.	.:.:.	.:.:.	.:.:.	.:.:.	01:01:00	01:01:01	.:.:.	.:.:.	.:.:.	.:.:.	.:.:.	.:.:.	.:.:.	.:.:.	.:.:.	.:.:.	.:.:.	.:.:.	.:.:.	.:.:.	.:.:.	.:.:.	.:.:.	.:.:.	.:.:.	.:.:.	.:.:.	.:.:.	.:.:.	.:.:.	.:.:.	.:.:.	.:.:.	.:.:.	.:.:.	.:.:.
NC_045512.2	25413	25414	.	.	T	A	.	.	JQ_SK_CALLER_PASSED:JQ_SK_CALLER_REPORTED:JQ_SK_HC_SOM	.:.:.	.:.:.	.:.:.	.:.:.	.:.:.	.:.:.	.:.:.	.:.:.	.:.:.	.:.:.	.:.:.	.:.:.	01:01:00	01:01:01	.:.:.	.:.:.	.:.:.	.:.:.	.:.:.	.:.:.	.:.:.	.:.:.	.:.:.	.:.:.	.:.:.	.:.:.	.:.:.	.:.:.	.:.:.	.:.:.	.:.:.	.:.:.	.:.:.	.:.:.	.:.:.	.:.:.	.:.:.	.:.:.	.:.:.	.:.:.
NC_045512.2	25562	25563	.	.	G	T	.	.	JQ_SK_CALLER_PASSED:JQ_SK_CALLER_REPORTED:JQ_SK_HC_SOM	.:.:.	.:.:.	.:.:.	.:.:.	.:.:.	.:.:.	.:.:.	.:.:.	.:.:.	.:.:.	.:.:.	.:.:.	.:.:.	.:.:.	.:.:.	.:.:.	.:.:.	.:.:.	.:.:.	.:.:.	.:.:.	.:.:.	.:.:.	.:.:.	.:.:.	.:.:.	.:.:.	.:.:.	.:.:.	.:.:.	.:.:.	.:.:.	.:.:.	.:.:.	.:.:.	.:.:.	.:.:.	.:.:.	.:.:.	.:.:.
NC_045512.2	25819	25820	.	.	C	A	.	.	JQ_SK_CALLER_PASSED:JQ_SK_CALLER_REPORTED:JQ_SK_HC_SOM	.:.:.	.:.:.	.:.:.	.:.:.	.:.:.	.:.:.	.:.:.	.:.:.	01:01:00	01:01:01	.:.:.	.:.:.	.:.:.	.:.:.	.:.:.	.:.:.	.:.:.	.:.:.	.:.:.	.:.:.	.:.:.	.:.:.	.:.:.	.:.:.	.:.:.	.:.:.	.:.:.	.:.:.	.:.:.	.:.:.	.:.:.	.:.:.	.:.:.	.:.:.	.:.:.	.:.:.	.:.:.	.:.:.	.:.:.	.:.:.
NC_045512.2	26009	26010	.	.	C	T	.	.	JQ_SK_CALLER_PASSED:JQ_SK_CALLER_REPORTED:JQ_SK_HC_SOM	.:.:.	.:.:.	.:.:.	.:.:.	.:.:.	.:.:.	.:.:.	.:.:.	.:.:.	.:.:.	.:.:.	.:.:.	.:.:.	.:.:.	.:.:.	.:.:.	.:.:.	.:.:.	.:.:.	.:.:.	.:.:.	.:.:.	.:.:.	.:.:.	.:.:.	.:.:.	.:.:.	.:.:.	.:.:.	.:.:.	.:.:.	.:.:.	.:.:.	.:.:.	.:.:.	.:.:.	.:.:.	.:.:.	.:.:.	.:.:.
NC_045512.2	26143	26144	.	.	G	T	.	.	JQ_SK_CALLER_PASSED:JQ_SK_CALLER_REPORTED:JQ_SK_HC_SOM	.:.:.	.:.:.	.:.:.	.:.:.	.:.:.	.:.:.	.:.:.	.:.:.	.:.:.	.:.:.	.:.:.	.:.:.	.:.:.	.:.:.	.:.:.	.:.:.	.:.:.	.:.:.	.:.:.	.:.:.	.:.:.	.:.:.	.:.:.	.:.:.	.:.:.	.:.:.	.:.:.	.:.:.	01:01:00	01:01:01	.:.:.	.:.:.	.:.:.	.:.:.	.:.:.	.:.:.	.:.:.	.:.:.	.:.:.	.:.:.
NC_045512.2	26311	26312	.	.	T	C	.	.	JQ_SK_CALLER_PASSED:JQ_SK_CALLER_REPORTED:JQ_SK_HC_SOM	.:.:.	.:.:.	.:.:.	.:.:.	.:.:.	.:.:.	.:.:.	.:.:.	.:.:.	.:.:.	.:.:.	.:.:.	01:01:00	01:01:01	.:.:.	.:.:.	.:.:.	.:.:.	.:.:.	.:.:.	.:.:.	.:.:.	.:.:.	.:.:.	.:.:.	.:.:.	.:.:.	.:.:.	.:.:.	.:.:.	.:.:.	.:.:.	.:.:.	.:.:.	.:.:.	.:.:.	.:.:.	.:.:.	.:.:.	.:.:.
NC_045512.2	26325	26326	.	.	C	T	.	.	JQ_SK_CALLER_PASSED:JQ_SK_CALLER_REPORTED:JQ_SK_HC_SOM	.:.:.	.:.:.	.:.:.	.:.:.	.:.:.	.:.:.	.:.:.	.:.:.	.:.:.	.:.:.	.:.:.	.:.:.	.:.:.	.:.:.	.:.:.	.:.:.	.:.:.	.:.:.	.:.:.	.:.:.	.:.:.	.:.:.	.:.:.	.:.:.	.:.:.	.:.:.	.:.:.	.:.:.	.:.:.	.:.:.	.:.:.	.:.:.	.:.:.	.:.:.	.:.:.	.:.:.	.:.:.	.:.:.	.:.:.	.:.:.
NC_045512.2	26402	26403	.	.	A	G	.	.	JQ_SK_CALLER_PASSED:JQ_SK_CALLER_REPORTED:JQ_SK_HC_SOM	.:.:.	.:.:.	.:.:.	.:.:.	.:.:.	.:.:.	.:.:.	.:.:.	.:.:.	.:.:.	.:.:.	.:.:.	01:01:00	01:01:01	.:.:.	.:.:.	.:.:.	.:.:.	.:.:.	.:.:.	.:.:.	.:.:.	.:.:.	.:.:.	.:.:.	.:.:.	.:.:.	.:.:.	.:.:.	.:.:.	.:.:.	.:.:.	.:.:.	.:.:.	.:.:.	.:.:.	.:.:.	.:.:.	.:.:.	.:.:.
NC_045512.2	26438	26439	.	.	G	T	.	.	JQ_SK_CALLER_PASSED:JQ_SK_CALLER_REPORTED:JQ_SK_HC_SOM	.:.:.	.:.:.	.:.:.	.:.:.	.:.:.	.:.:.	.:.:.	.:.:.	01:01:00	01:01:01	.:.:.	.:.:.	.:.:.	.:.:.	.:.:.	.:.:.	.:.:.	.:.:.	.:.:.	.:.:.	.:.:.	.:.:.	.:.:.	.:.:.	.:.:.	.:.:.	.:.:.	.:.:.	.:.:.	.:.:.	.:.:.	.:.:.	.:.:.	.:.:.	.:.:.	.:.:.	.:.:.	.:.:.	.:.:.	.:.:.
NC_045512.2	26446	26447	.	.	C	T	.	.	JQ_SK_CALLER_PASSED:JQ_SK_CALLER_REPORTED:JQ_SK_HC_SOM	.:.:.	.:.:.	.:.:.	.:.:.	.:.:.	.:.:.	.:.:.	.:.:.	.:.:.	.:.:.	.:.:.	.:.:.	.:.:.	.:.:.	.:.:.	.:.:.	.:.:.	.:.:.	.:.:.	.:.:.	.:.:.	.:.:.	.:.:.	.:.:.	.:.:.	.:.:.	.:.:.	.:.:.	.:.:.	.:.:.	.:.:.	.:.:.	.:.:.	.:.:.	.:.:.	.:.:.	.:.:.	.:.:.	.:.:.	.:.:.
NC_045512.2	26683	26684	.	.	C	T	.	.	JQ_SK_CALLER_PASSED:JQ_SK_CALLER_REPORTED:JQ_SK_HC_SOM	.:.:.	.:.:.	.:.:.	.:.:.	.:.:.	.:.:.	.:.:.	.:.:.	.:.:.	.:.:.	.:.:.	.:.:.	.:.:.	.:.:.	.:.:.	.:.:.	.:.:.	.:.:.	.:.:.	.:.:.	.:.:.	.:.:.	.:.:.	.:.:.	.:.:.	.:.:.	.:.:.	.:.:.	.:.:.	.:.:.	.:.:.	.:.:.	.:.:.	.:.:.	.:.:.	.:.:.	.:.:.	.:.:.	.:.:.	.:.:.
NC_045512.2	26731	26732	.	.	T	A	.	.	JQ_SK_CALLER_PASSED:JQ_SK_CALLER_REPORTED:JQ_SK_HC_SOM	.:.:.	.:.:.	.:.:.	.:.:.	.:.:.	.:.:.	.:.:.	.:.:.	.:.:.	.:.:.	.:.:.	.:.:.	.:.:.	.:.:.	.:.:.	.:.:.	.:.:.	.:.:.	.:.:.	.:.:.	.:.:.	.:.:.	.:.:.	.:.:.	.:.:.	.:.:.	.:.:.	.:.:.	.:.:.	.:.:.	.:.:.	.:.:.	.:.:.	.:.:.	.:.:.	.:.:.	.:.:.	.:.:.	.:.:.	.:.:.
NC_045512.2	26745	26746	.	.	G	T	.	.	JQ_SK_CALLER_PASSED:JQ_SK_CALLER_REPORTED:JQ_SK_HC_SOM	.:.:.	.:.:.	.:.:.	.:.:.	.:.:.	.:.:.	.:.:.	.:.:.	01:01:00	01:01:01	.:.:.	.:.:.	.:.:.	.:.:.	.:.:.	.:.:.	.:.:.	.:.:.	.:.:.	.:.:.	.:.:.	.:.:.	.:.:.	.:.:.	.:.:.	.:.:.	.:.:.	.:.:.	.:.:.	.:.:.	.:.:.	.:.:.	.:.:.	.:.:.	.:.:.	.:.:.	.:.:.	.:.:.	.:.:.	.:.:.
NC_045512.2	27636	27637	.	.	G	A	.	.	JQ_SK_CALLER_PASSED:JQ_SK_CALLER_REPORTED:JQ_SK_HC_SOM	.:.:.	.:.:.	.:.:.	.:.:.	.:.:.	.:.:.	.:.:.	.:.:.	01:01:00	01:01:01	.:.:.	.:.:.	.:.:.	.:.:.	.:.:.	.:.:.	.:.:.	.:.:.	.:.:.	.:.:.	.:.:.	.:.:.	.:.:.	.:.:.	.:.:.	.:.:.	.:.:.	.:.:.	.:.:.	.:.:.	.:.:.	.:.:.	.:.:.	.:.:.	.:.:.	.:.:.	.:.:.	.:.:.	.:.:.	.:.:.
NC_045512.2	27965	27966	.	.	T	C	.	.	JQ_SK_CALLER_PASSED:JQ_SK_CALLER_REPORTED:JQ_SK_HC_SOM	.:.:.	.:.:.	.:.:.	.:.:.	.:.:.	.:.:.	.:.:.	.:.:.	01:01:00	01:01:01	.:.:.	.:.:.	.:.:.	.:.:.	.:.:.	.:.:.	.:.:.	.:.:.	.:.:.	.:.:.	.:.:.	.:.:.	.:.:.	.:.:.	.:.:.	.:.:.	.:.:.	.:.:.	.:.:.	.:.:.	.:.:.	.:.:.	.:.:.	.:.:.	.:.:.	.:.:.	.:.:.	.:.:.	.:.:.	.:.:.
NC_045512.2	27980	27981	.	.	C	A	.	.	JQ_SK_CALLER_PASSED:JQ_SK_CALLER_REPORTED:JQ_SK_HC_SOM	.:.:.	.:.:.	.:.:.	.:.:.	.:.:.	.:.:.	.:.:.	.:.:.	.:.:.	.:.:.	.:.:.	.:.:.	01:01:00	01:01:01	.:.:.	.:.:.	.:.:.	.:.:.	.:.:.	.:.:.	.:.:.	.:.:.	.:.:.	.:.:.	.:.:.	.:.:.	.:.:.	.:.:.	.:.:.	.:.:.	.:.:.	.:.:.	.:.:.	.:.:.	.:.:.	.:.:.	.:.:.	.:.:.	.:.:.	.:.:.
NC_045512.2	28037	28038	.	.	G	A	.	.	JQ_SK_CALLER_PASSED:JQ_SK_CALLER_REPORTED:JQ_SK_HC_SOM	.:.:.	.:.:.	.:.:.	.:.:.	.:.:.	.:.:.	.:.:.	.:.:.	01:01:00	01:01:01	.:.:.	.:.:.	.:.:.	.:.:.	.:.:.	.:.:.	.:.:.	.:.:.	.:.:.	.:.:.	.:.:.	.:.:.	.:.:.	.:.:.	.:.:.	.:.:.	.:.:.	.:.:.	.:.:.	.:.:.	.:.:.	.:.:.	.:.:.	.:.:.	.:.:.	.:.:.	.:.:.	.:.:.	.:.:.	.:.:.
NC_045512.2	28143	28144	.	.	T	C	.	.	JQ_SK_CALLER_PASSED:JQ_SK_CALLER_REPORTED:JQ_SK_HC_SOM	.:.:.	.:.:.	.:.:.	.:.:.	.:.:.	.:.:.	.:.:.	.:.:.	.:.:.	.:.:.	.:.:.	.:.:.	.:.:.	.:.:.	.:.:.	.:.:.	.:.:.	.:.:.	.:.:.	.:.:.	.:.:.	.:.:.	.:.:.	.:.:.	.:.:.	.:.:.	.:.:.	.:.:.	.:.:.	.:.:.	01:01:00	01:01:01	01:01:00	01:01:01	01:01:00	01:01:01	01:01:00	01:01:01	01:01:00	01:01:01
NC_045512.2	28658	28659	.	.	G	A	.	.	JQ_SK_CALLER_PASSED:JQ_SK_CALLER_REPORTED:JQ_SK_HC_SOM	.:.:.	.:.:.	.:.:.	.:.:.	.:.:.	.:.:.	.:.:.	.:.:.	01:01:00	01:01:01	.:.:.	.:.:.	.:.:.	.:.:.	.:.:.	.:.:.	.:.:.	.:.:.	.:.:.	.:.:.	.:.:.	.:.:.	.:.:.	.:.:.	.:.:.	.:.:.	.:.:.	.:.:.	.:.:.	.:.:.	.:.:.	.:.:.	.:.:.	.:.:.	.:.:.	.:.:.	.:.:.	.:.:.	.:.:.	.:.:.
NC_045512.2	28664	28665	.	.	T	A	.	.	JQ_SK_CALLER_PASSED:JQ_SK_CALLER_REPORTED:JQ_SK_HC_SOM	.:.:.	.:.:.	.:.:.	.:.:.	.:.:.	.:.:.	.:.:.	.:.:.	01:01:00	01:01:01	.:.:.	.:.:.	.:.:.	.:.:.	.:.:.	.:.:.	.:.:.	.:.:.	.:.:.	.:.:.	.:.:.	.:.:.	.:.:.	.:.:.	.:.:.	.:.:.	.:.:.	.:.:.	.:.:.	.:.:.	.:.:.	.:.:.	.:.:.	.:.:.	.:.:.	.:.:.	.:.:.	.:.:.	.:.:.	.:.:.
NC_045512.2	28687	28688	.	.	T	C	.	.	JQ_SK_CALLER_PASSED:JQ_SK_CALLER_REPORTED:JQ_SK_HC_SOM	.:.:.	.:.:.	.:.:.	.:.:.	.:.:.	.:.:.	.:.:.	.:.:.	.:.:.	.:.:.	.:.:.	.:.:.	.:.:.	.:.:.	.:.:.	.:.:.	.:.:.	.:.:.	.:.:.	.:.:.	.:.:.	.:.:.	.:.:.	.:.:.	.:.:.	.:.:.	.:.:.	.:.:.	.:.:.	.:.:.	.:.:.	.:.:.	.:.:.	.:.:.	.:.:.	.:.:.	.:.:.	.:.:.	.:.:.	.:.:.
NC_045512.2	29624	29625	.	.	C	T	.	.	JQ_SK_CALLER_PASSED:JQ_SK_CALLER_REPORTED:JQ_SK_HC_SOM	.:.:.	.:.:.	.:.:.	.:.:.	.:.:.	.:.:.	.:.:.	.:.:.	.:.:.	.:.:.	.:.:.	.:.:.	.:.:.	.:.:.	.:.:.	.:.:.	.:.:.	.:.:.	.:.:.	.:.:.	.:.:.	.:.:.	.:.:.	.:.:.	.:.:.	.:.:.	.:.:.	.:.:.	.:.:.	.:.:.	.:.:.	.:.:.	.:.:.	.:.:.	.:.:.	.:.:.	.:.:.	.:.:.	.:.:.	.:.:.
NC_045512.2	29741	29742	.	.	G	T	.	.	JQ_SK_CALLER_PASSED:JQ_SK_CALLER_REPORTED:JQ_SK_HC_SOM	.:.:.	.:.:.	.:.:.	.:.:.	.:.:.	.:.:.	.:.:.	.:.:.	.:.:.	.:.:.	.:.:.	.:.:.	.:.:.	.:.:.	.:.:.	.:.:.	.:.:.	.:.:.	.:.:.	.:.:.	.:.:.	.:.:.	.:.:.	.:.:.	.:.:.	.:.:.	.:.:.	.:.:.	.:.:.	.:.:.	.:.:.	.:.:.	.:.:.	.:.:.	.:.:.	.:.:.	.:.:.	.:.:.	.:.:.	.:.:.
NC_045512.2	29773	29774	.	.	C	T	.	.	JQ_SK_CALLER_PASSED:JQ_SK_CALLER_REPORTED:JQ_SK_HC_SOM	.:.:.	.:.:.	.:.:.	.:.:.	.:.:.	.:.:.	.:.:.	.:.:.	.:.:.	.:.:.	.:.:.	.:.:.	.:.:.	.:.:.	.:.:.	.:.:.	.:.:.	.:.:.	.:.:.	.:.:.	.:.:.	.:.:.	.:.:.	.:.:.	.:.:.	.:.:.	.:.:.	.:.:.	.:.:.	.:.:.	.:.:.	.:.:.	.:.:.	.:.:.	.:.:.	.:.:.	.:.:.	.:.:.	.:.:.	.:.:.
INDELs
NC_045512.2	11	37	.	.	ATACCTTCCCAGGTAACAAACCAACC	A	.	.	JQ_SK_CALLER_PASSED:JQ_SK_CALLER_REPORTED:JQ_SK_HC_SOM	.:.:.	.:.:.	.:.:.	.:.:.	.:.:.	.:.:.	.:.:.	.:.:.	.:.:.	.:.:.	.:.:.	.:.:.	.:.:.	.:.:.	.:.:.	.:.:.	.:.:.	.:.:.	.:.:.	.:.:.	.:.:.	.:.:.	.:.:.	.:.:.	.:.:.	.:.:.	.:.:.	.:.:.	.:.:.	.:.:.	01:01:00	01:01:01	.:.:.	.:.:.	.:.:.	.:.:.	.:.:.	.:.:.	.:.:.	.:.:.
NC_045512.2	198	200	.	.	GT	G	.	.	JQ_SK_CALLER_PASSED:JQ_SK_CALLER_REPORTED:JQ_SK_HC_SOM	.:.:.	.:.:.	.:.:.	.:.:.	.:.:.	.:.:.	.:.:.	.:.:.	.:.:.	.:.:.	.:.:.	.:.:.	.:.:.	.:.:.	.:.:.	.:.:.	.:.:.	.:.:.	.:.:.	.:.:.	.:.:.	.:.:.	.:.:.	.:.:.	.:.:.	.:.:.	.:.:.	.:.:.	.:.:.	.:.:.	.:.:.	.:.:.	.:.:.	.:.:.	01:01:00	01:01:01	.:.:.	.:.:.	.:.:.	.:.:.
NC_045512.2	11081	11083	.	.	TG	T	.	.	JQ_SK_CALLER_PASSED:JQ_SK_CALLER_REPORTED:JQ_SK_HC_SOM	.:.:.	.:.:.	.:.:.	.:.:.	.:.:.	.:.:.	.:.:.	.:.:.	.:.:.	.:.:.	.:.:.	.:.:.	.:.:.	.:.:.	.:.:.	.:.:.	.:.:.	.:.:.	.:.:.	.:.:.	.:.:.	.:.:.	.:.:.	.:.:.	.:.:.	.:.:.	.:.:.	.:.:.	01:01:00	01:01:01	.:.:.	.:.:.	.:.:.	.:.:.	.:.:.	.:.:.	.:.:.	.:.:.	.:.:.	.:.:.
NC_045512.2	20296	20300	.	.	AATT	A	.	.	JQ_SK_CALLER_PASSED:JQ_SK_CALLER_REPORTED:JQ_SK_HC_SOM	.:.:.	.:.:.	.:.:.	.:.:.	.:.:.	.:.:.	.:.:.	.:.:.	.:.:.	.:.:.	.:.:.	.:.:.	.:.:.	.:.:.	.:.:.	.:.:.	.:.:.	.:.:.	.:.:.	.:.:.	.:.:.	.:.:.	.:.:.	.:.:.	01:01:00	01:01:01	.:.:.	.:.:.	.:.:.	.:.:.	.:.:.	.:.:.	.:.:.	.:.:.	.:.:.	.:.:.	.:.:.	.:.:.	.:.:.	.:.:.
NC_045512.2	21269	21272	.	.	ATT	A	.	.	JQ_SK_CALLER_PASSED:JQ_SK_CALLER_REPORTED:JQ_SK_HC_SOM	.:.:.	.:.:.	.:.:.	.:.:.	.:.:.	.:.:.	.:.:.	.:.:.	01:01:00	01:01:01	.:.:.	.:.:.	.:.:.	.:.:.	.:.:.	.:.:.	.:.:.	.:.:.	.:.:.	.:.:.	.:.:.	.:.:.	.:.:.	.:.:.	.:.:.	.:.:.	.:.:.	.:.:.	.:.:.	.:.:.	.:.:.	.:.:.	.:.:.	.:.:.	.:.:.	.:.:.	.:.:.	.:.:.	.:.:.	.:.:.
NC_045512.2	25871	25880	.	.	CAATAGTGT	C	.	JQ_MULT_ALT_LOCUS	JQ_SK_CALLER_PASSED:JQ_SK_CALLER_REPORTED:JQ_SK_HC_SOM	.:.:.	.:.:.	.:.:.	.:.:.	.:.:.	.:.:.	.:.:.	.:.:.	.:.:.	.:.:.	.:.:.	.:.:.	.:.:.	.:.:.	01:01:00	01:01:01	.:.:.	.:.:.	.:.:.	.:.:.	.:.:.	.:.:.	.:.:.	.:.:.	.:.:.	.:.:.	.:.:.	.:.:.	.:.:.	.:.:.	.:.:.	.:.:.	.:.:.	.:.:.	.:.:.	.:.:.	.:.:.	.:.:.	.:.:.	.:.:.
NC_045512.2	28854	28857	.	.	AAG	A	.	.	JQ_SK_CALLER_PASSED:JQ_SK_CALLER_REPORTED:JQ_SK_HC_SOM	.:.:.	.:.:.	.:.:.	.:.:.	.:.:.	.:.:.	.:.:.	.:.:.	.:.:.	.:.:.	.:.:.	.:.:.	.:.:.	.:.:.	.:.:.	.:.:.	.:.:.	.:.:.	.:.:.	.:.:.	.:.:.	.:.:.	.:.:.	.:.:.	.:.:.	.:.:.	01:01:00	01:01:01	.:.:.	.:.:.	.:.:.	.:.:.	.:.:.	.:.:.	.:.:.	.:.:.	.:.:.	.:.:.	.:.:.	.:.:.
NC_045512.2	29360	29362	.	.	TC	T	.	.	JQ_SK_CALLER_PASSED:JQ_SK_CALLER_REPORTED:JQ_SK_HC_SOM	.:.:.	.:.:.	.:.:.	.:.:.	.:.:.	.:.:.	.:.:.	.:.:.	.:.:.	.:.:.	.:.:.	.:.:.	.:.:.	.:.:.	.:.:.	.:.:.	.:.:.	.:.:.	.:.:.	.:.:.	.:.:.	.:.:.	.:.:.	.:.:.	.:.:.	.:.:.	01:01:00	01:01:01	.:.:.	.:.:.	.:.:.	.:.:.	.:.:.	.:.:.	.:.:.	.:.:.	.:.:.	.:.:.	.:.:.	.:.:.
NC_045512.2	29745	29758	.	.	AGTACGATCGAGT	A	.	.	JQ_SK_CALLER_PASSED:JQ_SK_CALLER_REPORTED:JQ_SK_HC_SOM	.:.:.	.:.:.	.:.:.	.:.:.	.:.:.	.:.:.	.:.:.	.:.:.	.:.:.	.:.:.	.:.:.	.:.:.	.:.:.	.:.:.	.:.:.	.:.:.	.:.:.	.:.:.	.:.:.	.:.:.	.:.:.	.:.:.	.:.:.	.:.:.	.:.:.	.:.:.	.:.:.	.:.:.	.:.:.	.:.:.	.:.:.	.:.:.	.:.:.	.:.:.	.:.:.	.:.:.	.:.:.	.:.:.	.:.:.	.:.:.
[truncated: 58 more columns]

## Sheet: Sheet4_Variant_Effect_USA
USA-WA
SRR11278090, SRR11278091, SRR11278164, SRR11278168, SRR11247078, SRR11241275, SRR11247075, SRR11278092
CHROM	POS	TYPE	REF	ALT	EVIDENCE	FTYPE	STRAND	NT_POS	AA_POS	EFFECT	LOCUS_TAG	GENE	PRODUCT	MUTANT ALLELE FREQ. (%)
NC_045512	8782	snp	C	T	T:16 C:0	CDS	+	8517/21290	2839/7095	synonymous_variant c.8517C>T p.Ser2839Ser	GU280_gp01	orf1ab	orf1a polyprotein	100
NC_045512	17747	snp	C	T	T:14 C:0	mat_peptide	+	17482/21290	5828/7095	synonymous_variant c.17482C>T p.Leu5828Leu	GU280_gp01	orf1ab	helicase	100
NC_045512	17858	snp	A	G	G:20 A:0	mat_peptide	+	17593/21290	5865/7095	missense_variant c.17593A>G p.Met5865Val	GU280_gp01	orf1ab	helicase	100
NC_045512	18060	snp	C	T	T:17 C:0	mat_peptide	+	17795/21290	5932/7095	missense_variant c.17795C>T p.Ser5932Phe	GU280_gp01	orf1ab	3'-to-5' exonuclease	100
NC_045512	28144	snp	T	C	C:17 T:0	CDS	+	251/366	84/121	missense_variant c.251T>C p.Leu84Ser	GU280_gp09	ORF8	ORF8 protein	100
SRR11241254
CHROM	POS	TYPE	REF	ALT	EVIDENCE	FTYPE	STRAND	NT_POS	AA_POS	EFFECT	LOCUS_TAG	GENE	PRODUCT	MUTANT ALLELE FREQ. (%)
NC_045512	2446	snp	T	C	C:83 T:0	CDS	+	2181/21290	727/7095	synonymous_variant c.2181T>C p.Thr727Thr	GU280_gp01	orf1ab	orf1a polyprotein	100
NC_045512	3411	snp	C	T	T:103 C:0	CDS	+	3146/21290	1049/7095	missense_variant c.3146C>T p.Ala1049Val	GU280_gp01	orf1ab	orf1a polyprotein	100
NC_045512	5572	snp	G	T	T:123 G:0	CDS	+	5307/21290	1769/7095	missense_variant c.5307G>T p.Met1769Ile	GU280_gp01	orf1ab	orf1a polyprotein	100
NC_045512	14805	snp	C	T	T:66 C:0	mat_peptide	+	14540/21290	4847/7095	missense_variant c.14540C>T p.Thr4847Ile	GU280_gp01	orf1ab	RNA-dependent RNA polymerase	100
NC_045512	26144	snp	G	T	T:80 G:0	CDS	+	752/828	251/275	missense_variant c.752G>T p.Gly251Val	GU280_gp03	ORF3a	ORF3a protein	100
SRR11247077
CHROM	POS	TYPE	REF	ALT	EVIDENCE	FTYPE	STRAND	NT_POS	AA_POS	EFFECT	LOCUS_TAG	GENE	PRODUCT	MUTANT ALLELE FREQ. (%)
NC_045512	8782	snp	C	T	T:171 C:0	CDS	+	8517/21290	2839/7095	synonymous_variant c.8517C>T p.Ser2839Ser	GU280_gp01	orf1ab	orf1a polyprotein	100
NC_045512	17747	snp	C	T	T:170 C:0	mat_peptide	+	17482/21290	5828/7095	synonymous_variant c.17482C>T p.Leu5828Leu	GU280_gp01	orf1ab	helicase	100
NC_045512	17858	snp	A	G	G:170 A:0	mat_peptide	+	17593/21290	5865/7095	missense_variant c.17593A>G p.Met5865Val	GU280_gp01	orf1ab	helicase	100
NC_045512	18060	snp	C	T	T:170 C:0	mat_peptide	+	17795/21290	5932/7095	missense_variant c.17795C>T p.Ser5932Phe	GU280_gp01	orf1ab	3'-to-5' exonuclease	100
NC_045512	20281	snp	T	C	C:154 T:11	mat_peptide	+	20016/21290	6672/7095	synonymous_variant c.20016T>C p.Asn6672Asn	GU280_gp01	orf1ab	endoRNAse	93.3333
NC_045512	28144	snp	T	C	C:183 T:0	CDS	+	251/366	84/121	missense_variant c.251T>C p.Leu84Ser	GU280_gp09	ORF8	ORF8 protein	100
SRR11278165, SRR11278166, SRR11278167
CHROM	POS	TYPE	REF	ALT	EVIDENCE	FTYPE	STRAND	NT_POS	AA_POS	EFFECT	LOCUS_TAG	GENE	PRODUCT	MUTANT ALLELE FREQ. (%)
NC_045512	8782	snp	C	T	T:53 C:0	CDS	+	8517/21290	2839/7095	synonymous_variant c.8517C>T p.Ser2839Ser	GU280_gp01	orf1ab	orf1a polyprotein	100
NC_045512	17747	snp	C	T	T:60 C:0	mat_peptide	+	17482/21290	5828/7095	synonymous_variant c.17482C>T p.Leu5828Leu	GU280_gp01	orf1ab	helicase	100
NC_045512	17858	snp	A	G	G:53 A:0	mat_peptide	+	17593/21290	5865/7095	missense_variant c.17593A>G p.Met5865Val	GU280_gp01	orf1ab	helicase	100
NC_045512	18060	snp	C	T	T:52 C:0	mat_peptide	+	17795/21290	5932/7095	missense_variant c.17795C>T p.Ser5932Phe	GU280_gp01	orf1ab	3'-to-5' exonuclease	100
NC_045512	23010	snp	T	C	C:46 T:0	CDS	+	1448/3822	483/1273	missense_variant c.1448T>C p.Val483Ala	GU280_gp02	S	surface glycoprotein	100
NC_045512	28144	snp	T	C	C:47 T:0	CDS	+	251/366	84/121	missense_variant c.251T>C p.Leu84Ser	GU280_gp09	ORF8	ORF8 protein	100
SRR11247076
CHROM	POS	TYPE	REF	ALT	EVIDENCE	FTYPE	STRAND	NT_POS	AA_POS	EFFECT	LOCUS_TAG	GENE	PRODUCT	MUTANT ALLELE FREQ. (%)
NC_045512	3406	snp	A	C	C:113 A:0	CDS	+	3141/21290	1047/7095	missense_variant c.3141A>C p.Glu1047Asp	GU280_gp01	orf1ab	orf1a polyprotein	100
NC_045512	5784	snp	C	T	T:79 C:0	CDS	+	5519/21290	1840/7095	missense_variant c.5519C>T p.Thr1840Ile	GU280_gp01	orf1ab	orf1a polyprotein	100
NC_045512	8782	snp	C	T	T:86 C:0	CDS	+	8517/21290	2839/7095	synonymous_variant c.8517C>T p.Ser2839Ser	GU280_gp01	orf1ab	orf1a polyprotein	100
NC_045512	17747	snp	C	T	T:81 C:0	mat_peptide	+	17482/21290	5828/7095	synonymous_variant c.17482C>T p.Leu5828Leu	GU280_gp01	orf1ab	helicase	100
NC_045512	17858	snp	A	G	G:79 A:0	mat_peptide	+	17593/21290	5865/7095	missense_variant c.17593A>G p.Met5865Val	GU280_gp01	orf1ab	helicase	100
NC_045512	18060	snp	C	T	T:75 C:0	mat_peptide	+	17795/21290	5932/7095	missense_variant c.17795C>T p.Ser5932Phe	GU280_gp01	orf1ab	3'-to-5' exonuclease	100
NC_045512	23525	snp	C	T	T:137 C:1	CDS	+	1963/3822	655/1273	missense_variant c.1963C>T p.His655Tyr	GU280_gp02	S	surface glycoprotein	99.2754
NC_045512	28144	snp	T	C	C:135 T:0	CDS	+	251/366	84/121	missense_variant c.251T>C p.Leu84Ser	GU280_gp09	ORF8	ORF8 protein	100
USA-UTAH

## Sheet: Sheet5_Variant_Effect_Australia
Australia-VIC
SRR11397729, SRR11397730
CHROM	POS	TYPE	REF	ALT	EVIDENCE	FTYPE	STRAND	NT_POS	AA_POS	EFFECT	LOCUS_TAG	GENE	PRODUCT	MUTANT ALLELE FREQ. (%)
NC_045512	26144	snp	G	T	T:218 G:0	CDS	+	752/828	251/275	missense_variant c.752G>T p.Gly251Val	GU280_gp03	ORF3a	ORF3a protein	100
SRR11397717
CHROM	POS	TYPE	REF	ALT	EVIDENCE	FTYPE	STRAND	NT_POS	AA_POS	EFFECT	LOCUS_TAG	GENE	PRODUCT	MUTANT ALLELE FREQ. (%)
NC_045512	8782	snp	C	T	T:195 C:0	CDS	+	8517/21290	2839/7095	synonymous_variant c.8517C>T p.Ser2839Ser	GU280_gp01	orf1ab	orf1a polyprotein	100
NC_045512	17747	snp	C	T	T:90 C:9	mat_peptide	+	17482/21290	5828/7095	synonymous_variant c.17482C>T p.Leu5828Leu	GU280_gp01	orf1ab	helicase	90.9091
NC_045512	17858	snp	A	G	G:165 A:0	mat_peptide	+	17593/21290	5865/7095	missense_variant c.17593A>G p.Met5865Val	GU280_gp01	orf1ab	helicase	100
NC_045512	18060	snp	C	T	T:104 C:1	mat_peptide	+	17795/21290	5932/7095	missense_variant c.17795C>T p.Ser5932Phe	GU280_gp01	orf1ab	3'-to-5' exonuclease	99.0476
NC_045512	28144	snp	T	C	C:108 T:0	CDS	+	251/366	84/121	missense_variant c.251T>C p.Leu84Ser	GU280_gp09	ORF8	ORF8 protein	100
SRR11397720
CHROM	POS	TYPE	REF	ALT	EVIDENCE	FTYPE	STRAND	NT_POS	AA_POS	EFFECT	LOCUS_TAG	GENE	PRODUCT	MUTANT ALLELE FREQ. (%)
NC_045512	8782	snp	C	T	T:183 C:1	CDS	+	8517/21290	2839/7095	synonymous_variant c.8517C>T p.Ser2839Ser	GU280_gp01	orf1ab	orf1a polyprotein	99.4565
NC_045512	17858	snp	A	G	G:167 A:0	mat_peptide	+	17593/21290	5865/7095	missense_variant c.17593A>G p.Met5865Val	GU280_gp01	orf1ab	helicase	100
NC_045512	18060	snp	C	T	T:126 C:0	mat_peptide	+	17795/21290	5932/7095	missense_variant c.17795C>T p.Ser5932Phe	GU280_gp01	orf1ab	3'-to-5' exonuclease	100
NC_045512	24694	snp	A	T	T:119 A:0	CDS	+	3132/3822	1044/1273	synonymous_variant c.3132A>T p.Gly1044Gly	GU280_gp02	S	surface glycoprotein	100
NC_045512	28144	snp	T	C	C:111 T:0	CDS	+	251/366	84/121	missense_variant c.251T>C p.Leu84Ser	GU280_gp09	ORF8	ORF8 protein	100
SRR11397718
CHROM	POS	TYPE	REF	ALT	EVIDENCE	FTYPE	STRAND	NT_POS	AA_POS	EFFECT	LOCUS_TAG	GENE	PRODUCT	MUTANT ALLELE FREQ. (%)
NC_045512	8782	snp	C	T	T:110 C:0	CDS	+	8517/21290	2839/7095	synonymous_variant c.8517C>T p.Ser2839Ser	GU280_gp01	orf1ab	orf1a polyprotein	100
NC_045512	10038	snp	C	T	T:132 C:0	CDS	+	9773/21290	3258/7095	missense_variant c.9773C>T p.Thr3258Ile	GU280_gp01	orf1ab	orf1a polyprotein	100
NC_045512	28144	snp	T	C	C:137 T:0	CDS	+	251/366	84/121	missense_variant c.251T>C p.Leu84Ser	GU280_gp09	ORF8	ORF8 protein	100
NC_045512	28878	snp	G	A	A:68 G:0	CDS	+	605/1260	202/419	missense_variant c.605G>A p.Ser202Asn	GU280_gp10	N	nucleocapsid phosphoprotein	100
NC_045512	29742	snp	G	A	A:67 G:0	stem_loop	+			intergenic_region n.29742G>A				100
SRR11397715, SRR11397716
CHROM	POS	TYPE	REF	ALT	EVIDENCE	FTYPE	STRAND	NT_POS	AA_POS	EFFECT	LOCUS_TAG	GENE	PRODUCT	MUTANT ALLELE FREQ. (%)
NC_045512	14805	snp	C	T	T:162 C:0	mat_peptide	+	14540/21290	4847/7095	missense_variant c.14540C>T p.Thr4847Ile	GU280_gp01	orf1ab	RNA-dependent RNA polymerase	100
NC_045512	17247	snp	T	C	C:202 T:0	mat_peptide	+	16982/21290	5661/7095	missense_variant c.16982T>C p.Val5661Ala	GU280_gp01	orf1ab	helicase	100
NC_045512	23244	snp	C	T	T:154 C:0	CDS	+	1682/3822	561/1273	missense_variant c.1682C>T p.Pro561Leu	GU280_gp02	S	surface glycoprotein	100
NC_045512	26144	snp	G	T	T:195 G:0	CDS	+	752/828	251/275	missense_variant c.752G>T p.Gly251Val	GU280_gp03	ORF3a	ORF3a protein	100
NC_045512	29746	del	AGTACGATCGAGT	A	A:104 AGTACGATCGAGT:0	stem_loop	+			intergenic_region n.29747_29758delGTACGATCGAGT				100
SRR11397719
CHROM	POS	TYPE	REF	ALT	EVIDENCE	FTYPE	STRAND	NT_POS	AA_POS	EFFECT	LOCUS_TAG	GENE	PRODUCT	MUTANT ALLELE FREQ. (%)
NC_045512	1397	snp	G	A	A:174 G:0	CDS	+	1132/21290	378/7095	missense_variant c.1132G>A p.Val378Ile	GU280_gp01	orf1ab	orf1a polyprotein	100
NC_045512	18697	snp	G	A	A:105 G:0	mat_peptide	+	18432/21290	6144/7095	synonymous_variant c.18432G>A p.Leu6144Leu	GU280_gp01	orf1ab	3'-to-5' exonuclease	100
NC_045512	28688	snp	T	C	C:96 T:5	CDS	+	415/1260	139/419	synonymous_variant c.415T>C p.Leu139Leu	GU280_gp10	N	nucleocapsid phosphoprotein	100
NC_045512	29625	snp	C	T	T:161 C:0	stem_loop	+	68/117	23/38	missense_variant c.68C>T p.Ser23Phe	GU280_gp11	ORF10		100
NC_045512	29742	snp	G	T	T:121 G:0	stem_loop	+			intergenic_region n.29742G>T				100
SRR11397714
CHROM	POS	TYPE	REF	ALT	EVIDENCE	FTYPE	STRAND	NT_POS	AA_POS	EFFECT	LOCUS_TAG	GENE	PRODUCT	MUTANT ALLELE FREQ. (%)
NC_045512	241	snp	C	T	T:176 C:0	5'UTR	+			intergenic_region n.241C>T				100
NC_045512	2416	snp	C	T	T:105 C:0	CDS	+	2151/21290	717/7095	synonymous_variant c.2151C>T p.Tyr717Tyr	GU280_gp01	orf1ab	orf1a polyprotein	100
NC_045512	3037	snp	C	T	T:159 C:0	CDS	+	2772/21290	924/7095	synonymous_variant c.2772C>T p.Phe924Phe	GU280_gp01	orf1ab	orf1a polyprotein	100
NC_045512	14408	snp	C	T	T:170 C:0	mat_peptide	+	14143/21290	4715/7095	synonymous_variant c.14143C>T p.Leu4715Leu	GU280_gp01	orf1ab	RNA-dependent RNA polymerase	100
NC_045512	14786	snp	C	T	T:176 C:0	mat_peptide	+	14521/21290	4841/7095	synonymous_variant c.14521C>T p.Leu4841Leu	GU280_gp01	orf1ab	RNA-dependent RNA polymerase	100
NC_045512	20578	snp	G	T	T:107 G:0	mat_peptide	+	20313/21290	6771/7095	missense_variant c.20313G>T p.Lys6771Asn	GU280_gp01	orf1ab	endoRNAse	100
NC_045512	23403	snp	A	G	G:164 A:0	CDS	+	1841/3822	614/1273	missense_variant c.1841A>G p.Asp614Gly	GU280_gp02	S	surface glycoprotein	100
NC_045512	25563	snp	G	T	T:120 G:0	CDS	+	171/828	57/275	missense_variant c.171G>T p.Gln57His	GU280_gp03	ORF3a	ORF3a protein	100
SRR11397721
CHROM	POS	TYPE	REF	ALT	EVIDENCE	FTYPE	STRAND	NT_POS	AA_POS	EFFECT	LOCUS_TAG	GENE	PRODUCT	MUTANT ALLELE FREQ. (%)
NC_045512	884	snp	C	T	T:175 C:0	CDS	+	619/21290	207/7095	missense_variant c.619C>T p.Arg207Cys	GU280_gp01	orf1ab	orf1a polyprotein	100
NC_045512	1397	snp	G	A	A:173 G:0	CDS	+	1132/21290	378/7095	missense_variant c.1132G>A p.Val378Ile	GU280_gp01	orf1ab	orf1a polyprotein	100
NC_045512	8653	snp	G	T	T:81 G:3	CDS	+	8388/21290	2796/7095	missense_variant c.8388G>T p.Met2796Ile	GU280_gp01	orf1ab	orf1a polyprotein	96.4286
NC_045512	11083	snp	G	T	T:101 G:0	CDS	+	10818/21290	3606/7095	missense_variant c.10818G>T p.Leu3606Phe	GU280_gp01	orf1ab	orf1a polyprotein	100
NC_045512	12357	snp	C	T	T:179 C:0	CDS	+	12092/21290	4031/7095	missense_variant c.12092C>T p.Thr4031Ile	GU280_gp01	orf1ab	orf1a polyprotein	100
NC_045512	13506	snp	C	T	T:146 C:0	stem_loop	+	13241/21290	4414/7095	missense_variant c.13241C>T p.Ala4414Val	GU280_gp01	orf1ab		100
NC_045512	26447	snp	C	T	T:144 C:0	CDS	+	203/228	68/75	missense_variant c.203C>T p.Ser68Phe	GU280_gp04	E	envelope protein	100
NC_045512	28688	snp	T	C	C:123 T:5	CDS	+	415/1260	139/419	synonymous_variant c.415T>C p.Leu139Leu	GU280_gp10	N	nucleocapsid phosphoprotein	96.0938
NC_045512	29742	snp	G	T	T:122 G:0	stem_loop	+			intergenic_region n.29742G>T				100
SRR11397728
CHROM	POS	TYPE	REF	ALT	EVIDENCE	FTYPE	STRAND	NT_POS	AA_POS	EFFECT	LOCUS_TAG	GENE	PRODUCT	MUTANT ALLELE FREQ. (%)
NC_045512	2480	snp	A	G	G:45 A:0	CDS	+	2215/21290	739/7095	missense_variant c.2215A>G p.Ile739Val	GU280_gp01	orf1ab	orf1a polyprotein	100
NC_045512	2558	snp	C	T	T:20 C:0	CDS	+	2293/21290	765/7095	missense_variant c.2293C>T p.Pro765Ser	GU280_gp01	orf1ab	orf1a polyprotein	100
NC_045512	6971	complex	TTAAGTG	CTAATTA	CTAATTA:10 TTAAGTG:0	CDS	+	6706/21290	2236/7095	missense_variant c.6706_6712delTTAAGTGinsCTAATTA p.SerVal2237IleIle	GU280_gp01	orf1ab	orf1a polyprotein	100
NC_045512	7072	snp	C	T	T:17 C:0	CDS	+	6807/21290	2269/7095	synonymous_variant c.6807C>T p.Gly2269Gly	GU280_gp01	orf1ab	orf1a polyprotein	100
NC_045512	9170	snp	C	T	T:132 C:0	CDS	+	8905/21290	2969/7095	missense_variant c.8905C>T p.Leu2969Phe	GU280_gp01	orf1ab	orf1a polyprotein	100
NC_045512	14805	snp	C	T	T:135 C:0	mat_peptide	+	14540/21290	4847/7095	missense_variant c.14540C>T p.Thr4847Ile	GU280_gp01	orf1ab	RNA-dependent RNA polymerase	100
NC_045512	17339	snp	C	T	T:203 C:0	mat_peptide	+	17074/21290	5692/7095	stop_gained c.17074C>T p.Gln5692*	GU280_gp01	orf1ab	helicase	100
NC_045512	26144	snp	G	T	T:171 G:0	CDS	+	752/828	251/275	missense_variant c.752G>T p.Gly251Val	GU280_gp03	ORF3a	ORF3a protein	100

## Sheet: Sheet6_genbank_variants
##fileformat=VCFv4.2
##bcftoolsCommand=mpileup -B -C 50 -d 250 --fasta-ref covid19-refseq.fasta --threads 10 -Ou genbank_sequences_USA_alignment.sorted.bam
##bcftools_callCommand=call -mv -Ov -o genbank_sequences_USA_alignment.sorted.bam.vcf; Date=Wed Apr 29 00:34:57 2020
##bcftoolsCommand=mpileup -B -C 50 -d 250 --fasta-ref covid19-refseq.fasta --threads 10 -Ou genbank_sequences_Asia_22_2020_alignment.sorted.bam
##bcftools_callCommand=call -mv -Ov -o genbank_sequences_Asia_22_2020_alignment.sorted.bam.vcf; Date=Wed Apr 29 00:34:59 2020
##bcftoolsCommand=mpileup -B -C 50 -d 250 --fasta-ref covid19-refseq.fasta --threads 10 -Ou genbank_sequences_Europe_22_2020_alignment.sorted.bam
##bcftools_callCommand=call -mv -Ov -o genbank_sequences_Europe_22_2020_alignment.sorted.bam.vcf; Date=Wed Apr 29 00:35:08 2020
##FILTER=<ID=PASS,Description="All filters passed">
##bcftoolsVersion=1.10.2+htslib-1.10.2
##bcftoolsCommand=mpileup -B -C 50 -d 250 --fasta-ref covid19-refseq.fasta --threads 10 -Ou genbank_sequences_North_America_22_2020_alignment.sorted.bam
##reference=file://covid19-refseq.fasta
##contig=<ID=NC_045512.2,length=29903>
##ALT=<ID=*,Description="Represents allele(s) other than observed.">
##INFO=<ID=INDEL,Number=0,Type=Flag,Description="Indicates that the variant is an INDEL.">
##INFO=<ID=IDV,Number=1,Type=Integer,Description="Maximum number of raw reads supporting an indel">
##INFO=<ID=IMF,Number=1,Type=Float,Description="Maximum fraction of raw reads supporting an indel">
##INFO=<ID=DP,Number=1,Type=Integer,Description="Raw read depth">
##INFO=<ID=VDB,Number=1,Type=Float,Description="Variant Distance Bias for filtering splice-site artefacts in RNA-seq data (bigger is better)",Version=3>
##INFO=<ID=RPB,Number=1,Type=Float,Description="Mann-Whitney U test of Read Position Bias (bigger is better)">
##INFO=<ID=MQB,Number=1,Type=Float,Description="Mann-Whitney U test of Mapping Quality Bias (bigger is better)">
##INFO=<ID=BQB,Number=1,Type=Float,Description="Mann-Whitney U test of Base Quality Bias (bigger is better)">
##INFO=<ID=MQSB,Number=1,Type=Float,Description="Mann-Whitney U test of Mapping Quality vs Strand Bias (bigger is better)">
##INFO=<ID=SGB,Number=1,Type=Float,Description="Segregation based metric.">
##INFO=<ID=MQ0F,Number=1,Type=Float,Description="Fraction of MQ0 reads (smaller is better)">
##FORMAT=<ID=PL,Number=G,Type=Integer,Description="List of Phred-scaled genotype likelihoods">
##FORMAT=<ID=GT,Number=1,Type=String,Description="Genotype">
##INFO=<ID=ICB,Number=1,Type=Float,Description="Inbreeding Coefficient Binomial test (bigger is better)">
##INFO=<ID=HOB,Number=1,Type=Float,Description="Bias in the number of HOMs number (smaller is better)">
##INFO=<ID=DP4,Number=4,Type=Integer,Description="Number of high-quality ref-forward , ref-reverse, alt-forward and alt-reverse bases">
##INFO=<ID=MQ,Number=1,Type=Integer,Description="Average mapping quality">
##bcftools_callVersion=1.10.2+htslib-1.10.2
##bcftools_callCommand=call -mv -Ov -o genbank_sequences_North_America_22_2020_alignment.sorted.bam.vcf; Date=Wed Apr 29 00:35:06 2020
##source_20200429.1=vcf-merge(v0.1.14-12-gcdb80b8) genbank_USA_March_25_2020.vcf.gz genbank_Asia_April_22_2020.vcf.gz genbank_Europe_April_22_2020.vcf.gz genbank_North_America_April_22_2020.vcf.gz
##sourceFiles_20200429.1=0:genbank_USA_March_25_2020.vcf.gz,1:genbank_Asia_April_22_2020.vcf.gz,2:genbank_Europe_April_22_2020.vcf.gz,3:genbank_North_America_April_22_2020.vcf.gz
##INFO=<ID=SF,Number=.,Type=String,Description="Source File (index to sourceFiles, f when filtered)">
##INFO=<ID=AC,Number=.,Type=Integer,Description="Allele count in genotypes">
##INFO=<ID=AN,Number=1,Type=Integer,Description="Total number of alleles in called genotypes">
#CHROM	POS	ID	REF	ALT	QUAL	FILTER	INFO	FORMAT	genbank_sequences_USA_alignment.sorted.bam	genbank_sequences_Asia_22_2020_alignment.sorted.bam	genbank_sequences_Europe_22_2020_alignment.sorted.bam	genbank_sequences_North_America_22_2020_alignment.sorted.bam
NC_045512.2	241	.	C	T	165	.	AC=3;AN=6;BQB=1;DP4=317,0,222,0;DP=539;HOB=0.5;ICB=1;MQ0F=0;MQ=49;MQB=0.956433;RPB=1;SF=0,2,3;SGB=-0.693132;VDB=3.75937e-20	GT:PL	0/1:99,0,230	.	0/1:242,0,212	0/1:255,0,255
NC_045512.2	1059	.	C	T	54.61	.	AC=2;AN=4;BQB=1;DP4=442,0,133,0;DP=575;HOB=0.5;ICB=1;MQ0F=0;MQ=49;MQB=0.999747;RPB=0.999831;SF=0,3;SGB=-0.69311;VDB=8.39001e-20	GT:PL	0/1:61,0,219	.	.	0/1:117,0,255
NC_045512.2	3037	.	C	T	164.67	.	AC=3;AN=6;BQB=1;DP4=363,0,241,0;DP=604;HOB=0.5;ICB=1;MQ0F=0;MQ=49;MQB=0.954443;RPB=0.863782;SF=0,2,3;SGB=-0.693139;VDB=2.36851e-19	GT:PL	0/1:97,0,241	.	0/1:242,0,212	0/1:255,0,255
NC_045512.2	8782	.	C	T	162	.	AC=4;AN=8;BQB=1;DP4=431,0,283,0;DP=714;HOB=0.5;ICB=1;MQ0F=0;MQ=49;MQB=0.998259;RPB=0.742233;SF=0,1,2,3;SGB=-0.693147;VDB=2.8026e-45	GT:PL	0/1:255,0,255	0/1:123,0,227	0/1:150,0,241	0/1:255,0,255
NC_045512.2	9477	.	T	A	113	.	AC=1;AN=2;BQB=1;DP4=23,0,7,0;DP=30;HOB=0.5;ICB=1;MQ0F=0;MQ=49;MQB=0.985381;RPB=0.985381;SF=2;SGB=-0.636426;VDB=6.71664e-05	GT:PL	.	.	0/1:147,0,240	.
NC_045512.2	11083	.	G	T	100	.	AC=1;AN=2;BQB=1;DP4=86,0,24,0;DP=110;HOB=0.5;ICB=1;MQ0F=0;MQ=49;MQB=0.985028;RPB=0.910028;SF=1;SGB=-0.692831;VDB=1.30483e-15	GT:PL	.	0/1:134,0,231	.	.
NC_045512.2	14408	.	C	T	165.33	.	AC=3;AN=6;BQB=1;DP4=360,0,244,0;DP=604;HOB=0.5;ICB=1;MQ0F=0;MQ=49;MQB=0.95804;RPB=0.389061;SF=0,2,3;SGB=-0.693141;VDB=1.53037e-19	GT:PL	0/1:99,0,242	.	0/1:242,0,212	0/1:255,0,255
NC_045512.2	14805	.	C	T	116	.	AC=1;AN=2;BQB=1;DP4=22,0,7,0;DP=29;HOB=0.5;ICB=1;MQ0F=0;MQ=49;MQB=0.984217;RPB=1;SF=2;SGB=-0.636426;VDB=6.71664e-05	GT:PL	.	.	0/1:150,0,241	.
NC_045512.2	17747	.	C	T	198	.	AC=2;AN=4;BQB=1;DP4=360,0,215,0;DP=575;HOB=0.5;ICB=1;MQ0F=0;MQ=49;MQB=0.995165;RPB=0.61207;SF=0,3;SGB=-0.693147;VDB=1.4013e-45	GT:PL	0/1:255,0,255	.	.	0/1:207,0,255
NC_045512.2	17858	.	A	G	199.5	.	AC=2;AN=4;BQB=1;DP4=361,0,214,0;DP=575;HOB=0.5;ICB=1;MQ0F=0;MQ=49;MQB=0.995165;RPB=1;SF=0,3;SGB=-0.693147;VDB=0	GT:PL	0/1:255,0,255	.	.	0/1:210,0,255
NC_045512.2	18060	.	C	T	167	.	AC=2;AN=4;BQB=1;DP4=354,0,221,0;DP=575;HOB=0.5;ICB=1;MQ0F=0;MQ=49;MQB=0.992569;RPB=0.926118;SF=0,3;SGB=-0.693147;VDB=0	GT:PL	0/1:255,0,255	.	.	0/1:145,0,255
NC_045512.2	20268	.	A	G	7.93	.	AC=1;AN=2;BQB=1;DP4=26,0,3,0;DP=29;HOB=0.5;ICB=1;MQ0F=0;MQ=49;MQB=0.994247;RPB=1;SF=2;SGB=-0.511536;VDB=0.0221621	GT:PL	.	.	0/1:44,0,224	.
NC_045512.2	23403	.	A	G	163.33	.	AC=3;AN=6;BQB=1;DP4=361,0,244,0;DP=605;HOB=0.5;ICB=1;MQ0F=0;MQ=49;MQB=0.954443;RPB=0.997582;SF=0,2,3;SGB=-0.693139;VDB=3.75937e-20	GT:PL	0/1:92,0,238	.	0/1:243,0,210	0/1:255,0,255
NC_045512.2	25563	.	G	T	132.19	.	AC=2;AN=4;BQB=1;DP4=382,0,193,0;DP=575;HOB=0.5;ICB=1;MQ0F=0;MQ=49;MQB=0.9465;RPB=1;SF=0,3;SGB=-0.693132;VDB=3.75937e-20	GT:PL	0/1:77,0,229	.	.	0/1:255,0,255
NC_045512.2	25979	.	G	T	116	.	AC=1;AN=2;BQB=1;DP4=22,0,7,0;DP=29;HOB=0.5;ICB=1;MQ0F=0;MQ=49;MQB=0.984217;RPB=0.106812;SF=2;SGB=-0.636426;VDB=7.99768e-05	GT:PL	.	.	0/1:150,0,241	.
NC_045512.2	26144	.	G	T	41.24	.	AC=1;AN=2;BQB=1;DP4=25,0,4,0;DP=29;HOB=0.5;ICB=1;MQ0F=0;MQ=49;MQB=0.992032;RPB=1;SF=2;SGB=-0.556411;VDB=0.0058656	GT:PL	.	.	0/1:77,0,230	.
NC_045512.2	28144	.	T	C	160.5	.	AC=4;AN=8;BQB=1;DP4=431,0,282,0;DP=713;HOB=0.5;ICB=1;MQ0F=0;MQ=49;MQB=0.998259;RPB=1;SF=0,1,2,3;SGB=-0.693147;VDB=0	GT:PL	0/1:255,0,255	0/1:117,0,223	0/1:150,0,241	0/1:255,0,255
NC_045512.2	28657	.	C	T	113	.	AC=1;AN=2;BQB=1;DP4=23,0,7,0;DP=30;HOB=0.5;ICB=1;MQ0F=0;MQ=49;MQB=0.985381;RPB=0.0876519;SF=2;SGB=-0.636426;VDB=7.99768e-05	GT:PL	.	.	0/1:147,0,240	.
NC_045512.2	28688	.	T	C	3.09	.	AC=1;AN=2;BQB=1;DP4=112,0,18,0;DP=130;HOB=0.5;ICB=1;MQ0F=0;MQ=49;MQB=0.0468877;RPB=0.0053297;SF=1;SGB=-0.691153;VDB=6.54776e-08	GT:PL	.	0/1:36,0,187	.	.
NC_045512.2	28863	.	C	T	113	.	AC=1;AN=2;BQB=1;DP4=23,0,7,0;DP=30;HOB=0.5;ICB=1;MQ0F=0;MQ=49;MQB=0.985381;RPB=0.985381;SF=2;SGB=-0.636426;VDB=6.71664e-05	GT:PL	.	.	0/1:147,0,240	.
NC_045512.2	28881	.	G	A	181	.	AC=1;AN=2;BQB=1;DP4=18,0,12,0;DP=30;HOB=0.5;ICB=1;MQ0F=0;MQ=49;MQB=0.968257;RPB=0.968257;SF=2;SGB=-0.680642;VDB=2.26006e-08	GT:PL	.	.	0/1:214,0,242	.
NC_045512.2	28882	.	G	A	181	.	AC=1;AN=2;BQB=1;DP4=18,0,12,0;DP=30;HOB=0.5;ICB=1;MQ0F=0;MQ=49;MQB=0.968257;RPB=0.968257;SF=2;SGB=-0.680642;VDB=2.26006e-08	GT:PL	.	.	0/1:214,0,242	.
NC_045512.2	28883	.	G	C	181	.	AC=1;AN=2;BQB=1;DP4=18,0,12,0;DP=30;HOB=0.5;ICB=1;MQ0F=0;MQ=49;MQB=0.968257;RPB=0.968257;SF=2;SGB=-0.680642;VDB=2.26006e-08	GT:PL	.	.	0/1:214,0,242	.
Allele Frequencies
POS	Asia_April_22_2020	Europe_April_22_2020	North_America_April_22_2020
241	0	0.586207	0.476323
1059	0	0	0.250614
3037	0	0.586207	0.461916
8782	0.2	0.241379	0.395577
9477	0	0.233333	0
11083	0.218182	0	0
14408	0	0.586207	0.46683
14805	0	0.241379	0
17747	0	0	0.331695
17858	0	0	0.329238
18060	0	0	0.334152
20268	0	0.103448	0
23403	0	0.6	0.46683
25563	0	0	0.390663
25979	0	0.241379	0
26144	0	0.137931	0
28144	0.192661	0.241379	0.395577
28657	0	0.233333	0
28688	0.138462	0	0
28863	0	0.233333	0
28881	0	0.4	0
28882	0	0.4	0
28883	0	0.4	0

## Sheet: Sheet7_VEP_genbank_variants
Column1	Column2	Column3	Column4	Column5	Column6	Column7	Column8	Column9	Column10	Column11	Column12	Column13	Column14
## ENSEMBL VARIANT EFFECT PREDICTOR format (UCSC Variant Annotation Integrator)
## Output produced at 2020-05-01 12:45:30
## Connected to UCSC database wuhCor1
## Variants: User Supplied Track
## Transcripts: NCBI Genes (/gbdb/wuhCor1/ncbiGene.bb)
Uploaded Variation	Location	Allele	Gene	Feature	Feature type	Consequence	Position in cDNA	Position in CDS	Position in protein	Amino acid change	Codon change	Co-located Variation	Extra
NC_045512v2_1059_C/T	NC_045512v2:1059	T	-	YP_009724389.1	Transcript	missense_variant	794	794	265	T/I	aCc/aTc	-	EXON=1/1
NC_045512v2_1059_C/T	NC_045512v2:1059	T	-	YP_009725295.1	Transcript	missense_variant	794	794	265	T/I	aCc/aTc	-	EXON=1/1
NC_045512v2_3037_C/T	NC_045512v2:3037	T	-	YP_009724389.1	Transcript	synonymous_variant	2772	2772	924	F/F	ttC/ttT	-	EXON=1/1
NC_045512v2_3037_C/T	NC_045512v2:3037	T	-	YP_009725295.1	Transcript	synonymous_variant	2772	2772	924	F/F	ttC/ttT	-	EXON=1/1
NC_045512v2_8782_C/T	NC_045512v2:8782	T	-	YP_009724389.1	Transcript	synonymous_variant	8517	8517	2839	S/S	agC/agT	-	EXON=1/1
NC_045512v2_8782_C/T	NC_045512v2:8782	T	-	YP_009725295.1	Transcript	synonymous_variant	8517	8517	2839	S/S	agC/agT	-	EXON=1/1
NC_045512v2_9477_T/A	NC_045512v2:9477	A	-	YP_009724389.1	Transcript	missense_variant	9212	9212	3071	F/Y	tTt/tAt	-	EXON=1/1
NC_045512v2_9477_T/A	NC_045512v2:9477	A	-	YP_009725295.1	Transcript	missense_variant	9212	9212	3071	F/Y	tTt/tAt	-	EXON=1/1
NC_045512v2_11083_G/T	NC_045512v2:11083	T	-	YP_009724389.1	Transcript	missense_variant	10818	10818	3606	L/F	ttG/ttT	-	EXON=1/1
NC_045512v2_11083_G/T	NC_045512v2:11083	T	-	YP_009725295.1	Transcript	missense_variant	10818	10818	3606	L/F	ttG/ttT	-	EXON=1/1
NC_045512v2_14408_C/T	NC_045512v2:14408	T	-	YP_009724389.1	Transcript	missense_variant	941	941	314	P/L	cCt/cTt	-	EXON=1/1
NC_045512v2_14805_C/T	NC_045512v2:14805	T	-	YP_009724389.1	Transcript	synonymous_variant	1338	1338	446	Y/Y	taC/taT	-	EXON=1/1
NC_045512v2_17747_C/T	NC_045512v2:17747	T	-	YP_009724389.1	Transcript	missense_variant	4280	4280	1427	P/L	cCt/cTt	-	EXON=1/1
NC_045512v2_17858_A/G	NC_045512v2:17858	G	-	YP_009724389.1	Transcript	missense_variant	4391	4391	1464	Y/C	tAt/tGt	-	EXON=1/1
NC_045512v2_18060_C/T	NC_045512v2:18060	T	-	YP_009724389.1	Transcript	synonymous_variant	4593	4593	1531	L/L	ctC/ctT	-	EXON=1/1
NC_045512v2_20268_A/G	NC_045512v2:20268	G	-	YP_009724389.1	Transcript	synonymous_variant	6801	6801	2267	L/L	ttA/ttG	-	EXON=1/1
NC_045512v2_23403_A/G	NC_045512v2:23403	G	-	YP_009724390.1	Transcript	missense_variant	1841	1841	614	D/G	gAt/gGt	-	EXON=1/1
NC_045512v2_25563_G/T	NC_045512v2:25563	T	-	YP_009724391.1	Transcript	missense_variant	171	171	57	Q/H	caG/caT	-	EXON=1/1
NC_045512v2_25979_G/T	NC_045512v2:25979	T	-	YP_009724391.1	Transcript	missense_variant	587	587	196	G/V	gGa/gTa	-	EXON=1/1
NC_045512v2_26144_G/T	NC_045512v2:26144	T	-	YP_009724391.1	Transcript	missense_variant	752	752	251	G/V	gGt/gTt	-	EXON=1/1
NC_045512v2_28144_T/C	NC_045512v2:28144	C	-	YP_009724396.1	Transcript	missense_variant	251	251	84	L/S	tTa/tCa	-	EXON=1/1
NC_045512v2_28657_C/T	NC_045512v2:28657	T	-	YP_009724397.2	Transcript	synonymous_variant	384	384	128	D/D	gaC/gaT	-	EXON=1/1
NC_045512v2_28688_T/C	NC_045512v2:28688	C	-	YP_009724397.2	Transcript	synonymous_variant	415	415	139	L/L	Ttg/Ctg	-	EXON=1/1
NC_045512v2_28863_C/T	NC_045512v2:28863	T	-	YP_009724397.2	Transcript	missense_variant	590	590	197	S/L	tCa/tTa	-	EXON=1/1
NC_045512v2_28881_G/A	NC_045512v2:28881	A	-	YP_009724397.2	Transcript	missense_variant	608	608	203	R/K	aGg/aAg	-	EXON=1/1
NC_045512v2_28882_G/A	NC_045512v2:28882	A	-	YP_009724397.2	Transcript	synonymous_variant	609	609	203	R/R	agG/agA	-	EXON=1/1
NC_045512v2_28883_G/C	NC_045512v2:28883	C	-	YP_009724397.2	Transcript	missense_variant	610	610	204	G/R	Gga/Cga	-	EXON=1/1

## Sheet: Sheet8_Primer_intersections
CDC_Primers
NC_045512.2	28687	28688	2019-nCoV_N3_Forward_Primer	42	+
Primer-blast
NC_045512.2	260	261	Reverse_1	42	-
NC_045512.2	8781	8782	Forward_2	42	+
NC_045512.2	26143	26144	Forward_3	42	+
NC_045512.2	29516	29517	Reverse_8	42	-
HK_Pasteur_Korea primers
None
